# Supplementary material for: Enhanced NRT1.1/NPF6.3 expression in shoots improves growth under nitrogen deficiency stress in Arabidopsis
Source: Commun Biol. 2021 Feb 26;4:256. doi: 10.1038/s42003-021-01775-1 (PMC7910545; doi:10.1038/s42003-021-01775-1)
Supplement: Supplementary file 4 — Supplementary Data 1 [file 42003_2021_1775_MOESM4_ESM.xlsx]

## Sheet: Sheet1
Supplementary Data 1 List of Arabidopsis thaliana accessions used in this study, along with their chlorophyll (Chl) contents under the control N condition (6 mM N; Chlcontrol) and low N condition (Chllow N).
Accession name	Accession ID	Country of origin	Chlcontrol (mg/g FW)a		Chllow N (mg/g FW)a		Chllow N
			Mean SD		Mean SD		/Chlcontrol ratio
Bu-0	7036	GER	1.765	0.139	1.669	0.083	0.945
Go-0	7151	GER	1.784	0.15	1.632	0.132	0.914
Tscha-1	7372	AUT	1.741	0.083	1.59	0.116	0.912
Com-1	7092	FRA	1.728	0.163	1.576	0.097	0.912
Ullapool-8	9312	UK	1.765	0.095	1.602	0.126	0.907
Dra-2	7105	CZE	1.756	0.174	1.583	0.147	0.901
Lc-0	8323	UK	1.805	0.115	1.617	0.102	0.896
Ka-0	8314	AUT	1.747	0.09	1.565	0.145	0.895
Lag2-2	9990	GEO	1.748	0.145	1.524	0.078	0.872
Gr-5	7158	AUT	1.775	0.123	1.547	0.091	0.871
N7	7449	RUS	1.754	0.164	1.522	0.146	0.867
Da-0	7094	GER	1.807	0.103	1.557	0.102	0.861
Can-0	8274	ESP	1.835	0.162	1.574	0.084	0.857
Ullapool-4	9309	UK	1.747	0.159	1.496	0.073	0.856
Pu2-7	6956	CZE	1.743	0.104	1.476	0.103	0.846
Edi-0	7111	UK	1.784	0.091	1.503	0.028	0.842
Chat-1	7071	FRA	1.665	0.108	1.4	0.125	0.842
Di-1	7098	FRA	1.784	0.136	1.485	0.148	0.832
Tu-0	8395	ITA	1.715	0.117	1.388	0.073	0.809
H55	7461	CZE	1.81	0.157	1.465	0.049	0.808
Sq-8	6967	UK	1.786	0.101	1.421	0.098	0.795
Gu-1	7150	GER	1.645	0.078	1.302	0.12	0.791
Sorbo	6963	TJK	1.73	0.097	1.359	0.148	0.786
Rubezhnoe-1	7323	UKR	1.703	0.091	1.335	0.08	0.784
Kz-9	6931	KAZ	1.745	0.174	1.367	0.139	0.783
Ta-0	8389	CZE	1.647	0.105	1.285	0.113	0.78
S96	7472	UNK	1.775	0.112	1.384	0.071	0.78
Ull2-3	6973	SWE	1.807	0.048	1.403	0.093	0.776
Zu-1	7418	SUI	1.741	0.095	1.35	0.054	0.775
Pog-0	7306	CAN	1.827	0.031	1.401	0.127	0.768
Bur-0	7058	IRL	1.783	0.087	1.35	0.13	0.757
Lm-2	7217	FRA	1.604	0.155	1.21	0.116	0.754
Alst-1	6989	UK	1.784	0.109	1.345	0.104	0.754
Kn-0	7186	LTU	1.813	0.204	1.365	0.145	0.753
Ler-0	7213	GER	1.783	0.141	1.324	0.064	0.743
Lis-1	8326	SWE	1.79	0.075	1.306	0.071	0.729
Ga-2	7141	GER	1.774	0.114	1.223	0.083	0.689
Boot-1	7026	UK	1.765	0.096	1.203	0.125	0.681
Per-1	8354	RUS	1.791	0.125	1.201	0.132	0.671
Uk-2	7379	GER	1.643	0.147	1.084	0.15	0.66
Is-1	7176	GER	1.753	0.131	1.145	0.064	0.653
Bay-0	6899	GER	1.755	0.045	1.123	0.069	0.64
Kro-0	7206	GER	1.743	0.071	1.065	0.07	0.611
Col-0	6909	USA	1.767	0.085	1.077	0.071	0.61
Ty-0	7351	UK	1.683	0.124	0.935	0.075	0.556
Sei-0	7333	ITA	1.729	0.141	0.788	0.108	0.456
Wc-2	7405	GER	1.804	0.108	0.703	0.081	0.39
Yeg-4	9131	ARM	1.753	0.113	0.441	0.028	0.252
Yeg-3	9129	ARM	1.774	0.182	0.427	0.04	0.241
Yeg-8	9134	ARM	1.763	0.116	0.376	0.066	0.213
Yeg-6	9132	ARM	1.783	0.185	0.373	0.05	0.209
Yeg-7	9133	ARM	1.835	0.072	0.325	0.031	0.177
aData represent mean ± SD of five biological replicates.
