# Supplementary material for: Enhanced NRT1.1/NPF6.3 expression in shoots improves growth under nitrogen deficiency stress in Arabidopsis
Source: Commun Biol. 2021 Feb 26;4:256. doi: 10.1038/s42003-021-01775-1 (PMC7910545; doi:10.1038/s42003-021-01775-1)
Supplement: Supplementary file 5 — Supplementary Data 2 [file 42003_2021_1775_MOESM5_ESM.xls]

## Sheet: GWAS summary statistics
Supplementary Data 2 Summary statistics for GWAS shown in Fig. 1c
#n_samples=52
#experiment_name=Experiment_0
#phenotype_name=Low N
#algorithm_name=EMMAX
#snp_encoding=additive
#phenotype_transformation=log10
#principle_components=0
>CHR	Positions	P-Value	TestStatistic	Q-Value	Benjamini-Hochberg-P-Value	Benjamini-Hochberg-Yekutieli-P-Value	Beta0	SEBeta0	Beta1	SEBeta1	MAF	SNP-Hash
Chr1	657	0.0794059	1.53851	0.943885	0.945223	1	-0.111763	0.0741691	-0.0258261	0.182882	0.2	135902
Chr1	3102	0.0568291	1.81379	0.931698	0.933019	1	-0.109241	0.0849611	-0.0262893	0.171972	0.244444	137996
Chr1	4648	0.0445018	2.01871	0.910171	0.911462	1	-0.108341	0.0863357	-0.0281296	0.174813	0.244444	135925
Chr1	4880	0.41669	0.329816	0.977701	0.979087	1	-0.12623	0.0636218	0.0155138	0.234127	0.133333	95142
Chr1	5975	0.462173	0.270314	0.978961	0.980349	1	-0.124551	0.0427332	0.0184332	0.307079	0.0666667	95118
Chr1	6063	0.709931	0.0691729	0.990017	0.991421	1	-0.118347	0.123721	-0.00495903	0.162945	0.377778	58073
Chr1	6449	0.188895	0.863107	0.973979	0.975359	1	-0.127711	0.0541228	0.0252814	0.237246	0.111111	5089
Chr1	6514	0.157531	0.998883	0.973979	0.975359	1	-0.109154	0.113702	-0.018196	0.158965	0.355556	154124
Chr1	6603	0.0529007	1.87353	0.929659	0.930977	1	-0.109636	0.0811623	-0.0280296	0.180528	0.222222	69954
Chr1	6768	0.532536	0.194775	0.985073	0.986469	1	-0.125577	0.0694047	0.0130651	0.256191	0.133333	96576
Chr1	7601	0.709213	0.0695321	0.990017	0.991421	1	-0.123075	0.0344345	0.0110487	0.362103	0.0444444	41884
Chr1	8193	0.022905	2.58785	0.81799	0.819149	1	-0.107568	0.0811512	-0.0326818	0.180502	0.222222	135903
Chr1	8617	0.46617	0.265519	0.978961	0.980349	1	-0.124469	0.0417639	0.0178181	0.299483	0.0666667	42267
Chr1	10219	0.462173	0.270314	0.978961	0.980349	1	-0.124551	0.0427332	0.0184332	0.307079	0.0666667	95118
Chr1	10449	0.709213	0.0695321	0.990017	0.991421	1	-0.123075	0.0344345	0.0110487	0.362103	0.0444444	41884
Chr1	10969	0.636261	0.111833	0.990017	0.991421	1	-0.124249	0.0570552	0.00969948	0.250774	0.111111	95134
Chr1	11493	0.089181	1.44455	0.958151	0.959509	1	-0.107357	0.108273	-0.0221042	0.161369	0.333333	154123
Chr1	11696	0.709213	0.0695321	0.990017	0.991421	1	-0.123075	0.0344345	0.0110487	0.362103	0.0444444	41884
Chr1	12584	0.685506	0.0819969	0.990017	0.991421	1	-0.117562	0.137312	-0.00509744	0.153861	0.444444	58076
Chr1	12659	0.871472	0.0130878	0.994014	0.995423	1	-0.122757	0.0515677	0.00373256	0.281784	0.0888889	95130
Chr1	13045	0.420316	0.324716	0.978961	0.980349	1	-0.118072	0.062377	-0.0150814	0.229369	0.133333	135810
Chr1	14385	0.859551	0.0156549	0.993454	0.994863	1	-0.121641	0.0335333	-0.00508827	0.351236	0.0444444	667
Chr1	19819	0.462173	0.270314	0.978961	0.980349	1	-0.124551	0.0427332	0.0184332	0.307079	0.0666667	95118
Chr1	20892	0.859551	0.0156549	0.993454	0.994863	1	-0.121641	0.0335333	-0.00508827	0.351236	0.0444444	667
Chr1	21043	0.709931	0.0691729	0.990017	0.991421	1	-0.118347	0.123721	-0.00495903	0.162945	0.377778	58073
Chr1	21128	0.0648731	1.7041	0.931698	0.933019	1	-0.142182	0.135966	0.0226002	0.152341	0.444444	98824
Chr1	21829	0.0572483	1.80768	0.931698	0.933019	1	-0.142096	0.131627	0.0225025	0.147439	0.444444	98785
Chr1	22522	0.167578	0.952237	0.973979	0.975359	1	-0.136803	0.132114	0.0165479	0.147989	0.444444	97094
Chr1	23838	0.709213	0.0695321	0.990017	0.991421	1	-0.123075	0.0344345	0.0110487	0.362103	0.0444444	41884
Chr1	25315	0.495128	0.232682	0.980131	0.98152	1	-0.12338	0.0261353	0.0289506	0.519611	0.0222222	200
Chr1	25773	0.244821	0.67631	0.973979	0.975359	1	-0.127064	0.0539862	0.0223656	0.236615	0.111111	95128
Chr1	26288	0.709213	0.0695321	0.990017	0.991421	1	-0.123075	0.0344345	0.0110487	0.362103	0.0444444	41884
Chr1	27265	0.022905	2.58785	0.81799	0.819149	1	-0.107568	0.0811512	-0.0326818	0.180502	0.222222	135903
Chr1	28978	0.936641	0.00315947	0.996836	0.998249	1	-0.122293	0.032975	0.00224222	0.344482	0.0444444	3394
Chr1	29291	0.0794059	1.53851	0.943885	0.945223	1	-0.111763	0.0741691	-0.0258261	0.182882	0.2	135902
Chr1	30529	0.709213	0.0695321	0.990017	0.991421	1	-0.123075	0.0344345	0.0110487	0.362103	0.0444444	41884
Chr1	30683	0.709213	0.0695321	0.990017	0.991421	1	-0.123075	0.0344345	0.0110487	0.362103	0.0444444	41884
Chr1	31515	0.709931	0.0691729	0.990017	0.991421	1	-0.118347	0.123721	-0.00495903	0.162945	0.377778	58073
Chr1	31926	0.724197	0.0622533	0.990017	0.991421	1	-0.120978	0.0405155	-0.00836401	0.289676	0.0666667	42488
Chr1	32210	0.476174	0.253807	0.979974	0.981363	1	-0.118704	0.059526	-0.0152508	0.262146	0.111111	57855
Chr1	32807	0.591397	0.144084	0.989523	0.990925	1	-0.116397	0.130383	-0.00674628	0.15372	0.422222	130836
Chr1	34125	0.709213	0.0695321	0.990017	0.991421	1	-0.123075	0.0344345	0.0110487	0.362103	0.0444444	41884
Chr1	34599	0.636261	0.111833	0.990017	0.991421	1	-0.124249	0.0570552	0.00969948	0.250774	0.111111	95134
Chr1	35856	0.662534	0.09523	0.990017	0.991421	1	-0.117825	0.120197	-0.00600262	0.168148	0.355556	58072
Chr1	37072	0.828467	0.0234726	0.990534	0.991938	1	-0.124691	0.146981	0.00292275	0.164779	0.444444	61437
Chr1	38946	0.423861	0.319793	0.978961	0.980349	1	-0.124758	0.0426328	0.0199871	0.306292	0.0666667	41955
Chr1	39751	0.0180012	2.79802	0.776737	0.777839	1	-0.144505	0.119942	0.0280152	0.149145	0.4	98146
Chr1	41178	0.584677	0.149367	0.988795	0.990197	1	-0.116405	0.127897	-0.00711051	0.159138	0.4	137282
Chr1	41427	0.584677	0.149367	0.988795	0.990197	1	-0.116405	0.127897	-0.00711051	0.159138	0.4	137282
Chr1	44567	0.512767	0.214208	0.98174	0.983131	1	-0.129838	0.145366	0.00792107	0.148142	0.488889	154832
Chr1	45075	0.251447	0.657622	0.973979	0.975359	1	-0.125864	0.0422588	0.0282818	0.303363	0.0666667	113489
Chr1	45580	0.859551	0.0156549	0.993454	0.994863	1	-0.121641	0.0335333	-0.00508827	0.351236	0.0444444	667
Chr1	45683	0.54518	0.183012	0.985752	0.98715	1	-0.123646	0.033706	0.0174682	0.353322	0.0444444	3977
Chr1	46373	0.709931	0.0691729	0.990017	0.991421	1	-0.118347	0.123721	-0.00495903	0.162945	0.377778	58073
Chr1	46499	0.022905	2.58785	0.81799	0.819149	1	-0.107568	0.0811512	-0.0326818	0.180502	0.222222	135903
Chr1	46912	0.0813813	1.51855	0.946526	0.947868	1	-0.131136	0.0655924	0.0290666	0.207131	0.155556	5090
Chr1	47577	0.709931	0.0691729	0.990017	0.991421	1	-0.118347	0.123721	-0.00495903	0.162945	0.377778	58073
Chr1	47692	0.220984	0.748986	0.973979	0.975359	1	-0.128041	0.0610807	0.0267655	0.269291	0.111111	96584
Chr1	48118	0.0574918	1.80415	0.931698	0.933019	1	-0.109093	0.0861359	-0.0265923	0.1744	0.244444	135904
Chr1	48181	0.745862	0.0525205	0.990017	0.991421	1	-0.118555	0.133977	-0.00419055	0.157993	0.422222	58075
Chr1	49080	0.3586	0.421395	0.97564	0.977023	1	-0.128481	0.0862463	0.0130662	0.174628	0.244444	33509
Chr1	51392	0.482799	0.246267	0.979974	0.981363	1	-0.12438	0.0417389	0.0171524	0.299287	0.0666667	41900
Chr1	51706	0.655403	0.0995781	0.990017	0.991421	1	-0.117341	0.130764	-0.00562769	0.154173	0.422222	58071
Chr1	51878	0.709213	0.0695321	0.990017	0.991421	1	-0.123075	0.0344345	0.0110487	0.362103	0.0444444	41884
Chr1	52202	0.0687011	1.65689	0.932225	0.933546	1	-0.135879	0.0949799	0.0238593	0.163018	0.288889	98140
Chr1	53183	0.515489	0.211455	0.98174	0.983131	1	-0.123743	0.0333811	0.0185621	0.349396	0.0444444	28219
Chr1	53729	0.515489	0.211455	0.98174	0.983131	1	-0.123743	0.0333811	0.0185621	0.349396	0.0444444	28219
Chr1	53901	0.135997	1.11134	0.973979	0.975359	1	-0.133023	0.0914574	0.0204928	0.169941	0.266667	46621
Chr1	55684	0.832864	0.0222668	0.990957	0.992362	1	-0.124412	0.134791	0.00260891	0.151014	0.444444	64496
Chr1	57136	0.448083	0.287748	0.978961	0.980349	1	-0.125763	0.06051	0.0137604	0.222224	0.133333	33552
Chr1	57686	0.550097	0.178572	0.986503	0.987901	1	-0.124038	0.0416489	0.0145824	0.298581	0.0666667	3590
Chr1	59637	0.996522	9.5e-06	0.99806	0.999475	1	-0.122077	0.0476801	-9.25e-05	0.259218	0.0888889	411
Chr1	60083	0.650829	0.102428	0.990017	0.991421	1	-0.124261	0.059829	0.00813018	0.219616	0.133333	5131
Chr1	60772	0.354318	0.428965	0.97564	0.977023	1	-0.112125	0.132628	-0.0124611	0.165078	0.4	140872
Chr1	61122	0.801751	0.0315209	0.990017	0.991421	1	-0.121216	0.0443997	-0.00657894	0.320102	0.0666667	41918
Chr1	61266	0.495128	0.232682	0.980131	0.98152	1	-0.12338	0.0261353	0.0289506	0.519611	0.0222222	200
Chr1	61405	0.565972	0.164734	0.986738	0.988137	1	-0.124584	0.054488	0.0112097	0.238933	0.111111	49757
Chr1	61661	0.238442	0.694889	0.973979	0.975359	1	-0.128797	0.0710442	0.0188545	0.196826	0.177778	92360
Chr1	62259	0.882008	0.0110149	0.995211	0.996622	1	-0.12235	0.0244392	0.00578439	0.475993	0.0222222	348
Chr1	62935	0.709213	0.0695321	0.990017	0.991421	1	-0.123075	0.0344345	0.0110487	0.362103	0.0444444	41884
Chr1	63084	0.712051	0.0681185	0.990017	0.991421	1	-0.118263	0.127404	-0.00478746	0.158519	0.4	32481
Chr1	63645	0.29379	0.551086	0.974956	0.976338	1	-0.111893	0.120002	-0.0134999	0.157998	0.377778	155275
Chr1	63759	0.638793	0.110162	0.990017	0.991421	1	-0.116927	0.13514	-0.0058124	0.151408	0.444444	32496
Chr1	63915	0.449404	0.286078	0.978961	0.980349	1	-0.113044	0.14707	-0.0096953	0.157028	0.466667	142690
Chr1	64149	0.860463	0.0154502	0.993601	0.995009	1	-0.120398	0.118435	-0.00238411	0.165658	0.355556	26640
Chr1	64651	0.310794	0.513648	0.97564	0.977023	1	-0.124865	0.0357408	0.0311763	0.377785	0.0444444	84295
Chr1	68340	0.574789	0.157367	0.988409	0.98981	1	-0.125006	0.0646732	0.0109209	0.238144	0.133333	95743
Chr1	68880	0.602322	0.135754	0.989523	0.990925	1	-0.117131	0.117116	-0.00656763	0.154158	0.377778	156031
Chr1	69311	0.269818	0.608836	0.973979	0.975359	1	-0.113453	0.0970395	-0.0149536	0.166612	0.288889	155263
Chr1	70933	0.24587	0.673308	0.973979	0.975359	1	-0.112396	0.103543	-0.015585	0.165242	0.311111	155264
Chr1	71326	0.31502	0.504755	0.97564	0.977023	1	-0.130044	0.0979449	0.0137605	0.168192	0.288889	32306
Chr1	71348	0.231377	0.716189	0.973979	0.975359	1	-0.11284	0.0959528	-0.0160149	0.164716	0.288889	95446
Chr1	71868	0.945329	0.00235119	0.996836	0.998249	1	-0.121379	0.127798	-0.00089287	0.159014	0.4	32480
Chr1	72138	0.580214	0.152945	0.988795	0.990197	1	-0.123845	0.040636	0.0131396	0.290624	0.0666667	125664
Chr1	72756	0.339622	0.455928	0.97564	0.977023	1	-0.113246	0.114371	-0.0124409	0.159911	0.355556	156306
Chr1	72894	0.339622	0.455928	0.97564	0.977023	1	-0.113246	0.114371	-0.0124409	0.159911	0.355556	156306
Chr1	72924	0.709213	0.0695321	0.990017	0.991421	1	-0.123075	0.0344345	0.0110487	0.362103	0.0444444	41884
Chr1	73047	0.339622	0.455928	0.97564	0.977023	1	-0.113246	0.114371	-0.0124409	0.159911	0.355556	156306
Chr1	73467	0.935114	0.00331403	0.996836	0.998249	1	-0.121694	0.0610816	-0.00149599	0.224412	0.133333	95277
Chr1	73691	0.801751	0.0315209	0.990017	0.991421	1	-0.121216	0.0443997	-0.00657894	0.320102	0.0666667	41918
Chr1	73851	0.297387	0.542937	0.974956	0.976338	1	-0.115094	0.0834236	-0.0157481	0.185673	0.222222	140787
Chr1	73989	0.297387	0.542937	0.974956	0.976338	1	-0.115094	0.0834236	-0.0157481	0.185673	0.222222	140787
Chr1	74169	0.272964	0.600895	0.973979	0.975359	1	-0.112695	0.106105	-0.0140976	0.158095	0.333333	155265
Chr1	74707	0.709213	0.0695321	0.990017	0.991421	1	-0.123075	0.0344345	0.0110487	0.362103	0.0444444	41884
Chr1	75481	0.749703	0.0508906	0.990017	0.991421	1	-0.12126	0.0341778	-0.00937353	0.359012	0.0444444	85498
Chr1	75721	0.834593	0.0218017	0.991007	0.992412	1	-0.122788	0.0424606	0.00521291	0.304944	0.0666667	85545
Chr1	75899	0.818615	0.0262955	0.990374	0.991778	1	-0.119816	0.121921	-0.00284658	0.151632	0.4	156032
Chr1	76188	0.899565	0.0079646	0.995744	0.997155	1	-0.122506	0.0417689	0.00309524	0.299522	0.0666667	85511
Chr1	76217	0.474722	0.255482	0.979861	0.98125	1	-0.117016	0.0878476	-0.0103857	0.177937	0.244444	140792
Chr1	76847	0.320563	0.493325	0.97564	0.977023	1	-0.127881	0.072584	0.0162773	0.201221	0.177778	92612
Chr1	76879	0.997961	3.27e-06	0.998202	0.999617	1	-0.122126	0.1551	3.31e-05	0.15813	0.488889	99095
Chr1	76906	0.112002	1.26287	0.9632	0.964565	1	-0.131746	0.0762055	0.0241317	0.188042	0.2	118961
Chr1	77127	0.539268	0.188449	0.985518	0.986915	1	-0.124723	0.0538274	0.0118332	0.235881	0.111111	131968
Chr1	77140	0.0980196	1.36874	0.9632	0.964565	1	-0.133515	0.0864601	0.0256989	0.192577	0.222222	78890
Chr1	77243	0.667422	0.0923162	0.990017	0.991421	1	-0.119429	0.0767741	-0.00666011	0.189482	0.2	142646
Chr1	77458	0.0473494	1.96647	0.919029	0.920332	1	-0.10709	0.0952036	-0.0259668	0.163409	0.288889	130824
Chr1	78803	0.945133	0.00236809	0.996836	0.998249	1	-0.122808	0.127421	0.000893401	0.15854	0.4	45512
Chr1	78975	0.943476	0.00251355	0.996836	0.998249	1	-0.122845	0.130048	0.000939582	0.161839	0.4	121343
Chr1	79418	0.637808	0.110811	0.990017	0.991421	1	-0.127857	0.15019	0.00617497	0.160383	0.466667	156315
Chr1	80216	0.659093	0.0973135	0.990017	0.991421	1	-0.126931	0.134607	0.0057284	0.158743	0.422222	26692
Chr1	80374	0.860463	0.0154502	0.993601	0.995009	1	-0.120398	0.118435	-0.00238411	0.165658	0.355556	26640
Chr1	80400	0.584508	0.149501	0.988795	0.990197	1	-0.117742	0.0981128	-0.00753152	0.168485	0.288889	142672
Chr1	81068	0.749703	0.0508906	0.990017	0.991421	1	-0.12126	0.0341778	-0.00937353	0.359012	0.0444444	85498
Chr1	81496	0.259449	0.635848	0.973979	0.975359	1	-0.113877	0.0904354	-0.0168055	0.18328	0.244444	140790
Chr1	81854	0.934618	0.00336499	0.996836	0.998249	1	-0.122703	0.0916457	0.00114394	0.170297	0.266667	112121
Chr1	81869	0.830444	0.0229262	0.990653	0.992057	1	-0.120638	0.0839001	-0.00297618	0.169779	0.244444	112128
Chr1	82197	0.953044	0.00173371	0.996836	0.998249	1	-0.122313	0.0472515	0.00123784	0.256723	0.0888889	85600
Chr1	82290	0.970643	0.000677186	0.996836	0.998249	1	-0.122233	0.0480114	0.000786963	0.261146	0.0888889	95276
Chr1	83117	0.144925	1.06243	0.973979	0.975359	1	-0.129059	0.0603008	0.0261209	0.221423	0.133333	5444
Chr1	83177	0.30756	0.520561	0.97564	0.977023	1	-0.126442	0.0537619	0.0195698	0.235579	0.111111	5092
Chr1	83219	0.709213	0.0695321	0.990017	0.991421	1	-0.123075	0.0344345	0.0110487	0.362103	0.0444444	41884
Chr1	84144	0.749703	0.0508906	0.990017	0.991421	1	-0.12126	0.0341778	-0.00937353	0.359012	0.0444444	85498
Chr1	84379	0.709213	0.0695321	0.990017	0.991421	1	-0.123075	0.0344345	0.0110487	0.362103	0.0444444	41884
Chr1	84558	0.645218	0.105991	0.990017	0.991421	1	-0.119475	0.0705922	-0.00736325	0.195535	0.177778	95278
Chr1	85561	0.672081	0.0895887	0.990017	0.991421	1	-0.118848	0.094528	-0.00608566	0.175749	0.266667	140789
Chr1	85860	0.709213	0.0695321	0.990017	0.991421	1	-0.123075	0.0344345	0.0110487	0.362103	0.0444444	41884
Chr1	86656	0.463881	0.268257	0.978961	0.980349	1	-0.114258	0.131594	-0.00927863	0.15516	0.422222	90408
Chr1	87060	0.809981	0.0289082	0.990061	0.991465	1	-0.121179	0.0480302	-0.00514229	0.261255	0.0888889	125665
Chr1	87791	0.69754	0.0755219	0.990017	0.991421	1	-0.12607	0.125671	0.00497128	0.156342	0.4	26645
Chr1	87985	0.826365	0.0240607	0.990374	0.991778	1	-0.122451	0.023381	0.00805013	0.448274	0.0222222	2748
Chr1	88300	0.224962	0.736219	0.973979	0.975359	1	-0.136149	0.14314	0.0143751	0.145858	0.488889	39153
Chr1	88658	0.406936	0.343867	0.977432	0.978817	1	-0.128063	0.0890952	0.0111938	0.16547	0.266667	49897
Chr1	89312	0.376254	0.391453	0.97564	0.977023	1	-0.112459	0.134116	-0.0114095	0.158159	0.422222	26642
Chr1	90606	0.445943	0.290471	0.978961	0.980349	1	-0.127769	0.0920505	0.0116096	0.186614	0.244444	25286
Chr1	92353	0.672502	0.0893448	0.990017	0.991421	1	-0.118067	0.117078	-0.00603958	0.174655	0.333333	140842
Chr1	92866	0.841789	0.0199212	0.991617	0.993023	1	-0.122726	0.0406283	0.00474815	0.290564	0.0666667	42616
Chr1	93562	0.751389	0.0501839	0.990017	0.991421	1	-0.12313	0.0417959	0.00777136	0.299734	0.0666667	41885
Chr1	93740	0.709213	0.0695321	0.990017	0.991421	1	-0.123075	0.0344345	0.0110487	0.362103	0.0444444	41884
Chr1	93800	0.144925	1.06243	0.973979	0.975359	1	-0.129059	0.0603008	0.0261209	0.221423	0.133333	5444
Chr1	95018	0.46617	0.265519	0.978961	0.980349	1	-0.124469	0.0417639	0.0178181	0.299483	0.0666667	42267
Chr1	95225	0.737956	0.0559655	0.990017	0.991421	1	-0.118847	0.11919	-0.00456472	0.166726	0.355556	26639
Chr1	95386	0.584132	0.149801	0.988795	0.990197	1	-0.125429	0.0755418	0.00833891	0.18636	0.2	91179
Chr1	95749	0.423861	0.319793	0.978961	0.980349	1	-0.124758	0.0426328	0.0199871	0.306292	0.0666667	41955
Chr1	96521	0.939496	0.00288062	0.996836	0.998249	1	-0.122492	0.0652977	0.00128136	0.206167	0.155556	5461
Chr1	96726	0.709213	0.0695321	0.990017	0.991421	1	-0.123075	0.0344345	0.0110487	0.362103	0.0444444	41884
Chr1	96770	0.081726	1.51512	0.946526	0.947868	1	-0.115484	0.0487158	-0.0371805	0.265241	0.0888889	8926
Chr1	97473	0.225926	0.733163	0.973979	0.975359	1	-0.113663	0.0865866	-0.0172446	0.175332	0.244444	29738
Chr1	98317	0.672502	0.0893448	0.990017	0.991421	1	-0.118067	0.117078	-0.00603958	0.174655	0.333333	140842
Chr1	98617	0.570942	0.160554	0.987375	0.988775	1	-0.11875	0.0732189	-0.00940421	0.203032	0.177778	140786
Chr1	99001	0.612155	0.128525	0.989523	0.990925	1	-0.127363	0.127706	0.00741082	0.178761	0.355556	155294
Chr1	99456	0.737956	0.0559655	0.990017	0.991421	1	-0.118847	0.11919	-0.00456472	0.166726	0.355556	26639
Chr1	99757	0.885706	0.0103306	0.995415	0.996826	1	-0.121084	0.0866211	-0.00227071	0.192943	0.222222	96750
Chr1	99785	0.859259	0.0157209	0.993423	0.994831	1	-0.124034	0.134213	0.0022977	0.158275	0.422222	140843
Chr1	99805	0.851236	0.017586	0.992445	0.993852	1	-0.124049	0.127971	0.00244481	0.15923	0.4	142125
Chr1	100267	0.943167	0.00254111	0.996836	0.998249	1	-0.121367	0.125086	-0.000961781	0.164761	0.377778	26641
Chr1	100314	0.943167	0.00254111	0.996836	0.998249	1	-0.121367	0.125086	-0.000961781	0.164761	0.377778	26641
Chr1	100501	0.353244	0.430886	0.97564	0.977023	1	-0.110841	0.149237	-0.0115079	0.152114	0.488889	156732
Chr1	100832	0.886518	0.0101833	0.995508	0.996919	1	-0.120552	0.132477	-0.00182526	0.15621	0.422222	156520
Chr1	103175	0.144925	1.06243	0.973979	0.975359	1	-0.129059	0.0603008	0.0261209	0.221423	0.133333	5444
Chr1	103453	0.0661355	1.68821	0.931698	0.933019	1	-0.132322	0.0703335	0.0287686	0.194796	0.177778	92584
Chr1	103654	0.398304	0.35672	0.975911	0.977294	1	-0.125665	0.053273	0.0160737	0.233319	0.111111	45876
Chr1	103749	0.398304	0.35672	0.975911	0.977294	1	-0.125665	0.053273	0.0160737	0.233319	0.111111	45876
Chr1	103963	0.0346161	2.232	0.875514	0.876755	1	-0.113035	0.0550407	-0.040764	0.241485	0.111111	85574
Chr1	105029	0.450803	0.284316	0.978961	0.980349	1	-0.1239	0.0317935	0.0203202	0.330125	0.0444444	2766
Chr1	105064	0.934075	0.00342125	0.996836	0.998249	1	-0.121375	0.106808	-0.00107801	0.159157	0.333333	148261
Chr1	105282	0.849859	0.017917	0.992413	0.99382	1	-0.120748	0.0876618	-0.00302682	0.195308	0.222222	155226
Chr1	105894	0.17407	0.923771	0.973979	0.975359	1	-0.130652	0.0786412	0.0213958	0.194208	0.2	85755
Chr1	107585	0.518439	0.208499	0.982357	0.98375	1	-0.119574	0.0492947	-0.0141703	0.268604	0.0888889	85513
Chr1	109472	0.337116	0.460683	0.97564	0.977023	1	-0.130151	0.103762	0.0120863	0.154557	0.333333	74717
Chr1	109627	0.113782	1.25044	0.9632	0.964565	1	-0.106248	0.124665	-0.0187637	0.146917	0.422222	64132
Chr1	112907	0.0238957	2.55109	0.821307	0.822472	1	-0.0998486	0.124295	-0.0263425	0.146476	0.422222	64133
Chr1	113076	0.187528	0.868468	0.973979	0.975359	1	-0.127725	0.0540874	0.0253408	0.237083	0.111111	5441
Chr1	114187	0.08945	1.44212	0.958151	0.959509	1	-0.131884	0.0725749	0.027537	0.201195	0.177778	114857
Chr1	114648	0.20757	0.794146	0.973979	0.975359	1	-0.133217	0.109427	0.0166853	0.163111	0.333333	74749
Chr1	114737	0.857542	0.0161109	0.993287	0.994695	1	-0.120475	0.110829	-0.00242818	0.165226	0.333333	96922
Chr1	114915	0.974603	0.000506748	0.997144	0.998557	1	-0.121899	0.0756131	-0.000486283	0.186541	0.2	46963
Chr1	115320	0.735568	0.0570303	0.990017	0.991421	1	-0.120191	0.0699134	-0.00535052	0.193596	0.177778	46957
Chr1	117199	0.0394888	2.11986	0.893019	0.894285	1	-0.104872	0.105267	-0.0258317	0.156829	0.333333	100687
Chr1	117379	0.584047	0.149869	0.988795	0.990197	1	-0.128631	0.146579	0.00668602	0.149387	0.488889	77380
Chr1	118192	0.152273	1.02467	0.973979	0.975359	1	-0.131378	0.0810381	0.0208906	0.180245	0.222222	143795
Chr1	118441	0.00513833	3.91505	0.576171	0.576988	1	-0.102563	0.0898059	-0.0366191	0.166816	0.266667	56617
Chr1	119003	0.0568555	1.81341	0.931698	0.933019	1	-0.133901	0.078212	0.0295195	0.193122	0.2	143793
Chr1	120328	0.0122313	3.13851	0.736782	0.737826	1	-0.0927133	0.148735	-0.0300478	0.1516	0.488889	104126
Chr1	120376	0.0611468	1.753	0.931698	0.933019	1	-0.135358	0.0890455	0.0248703	0.165376	0.266667	122088
Chr1	120456	0.00799349	3.51747	0.66447	0.665412	1	-0.102923	0.092548	-0.0359436	0.172004	0.266667	56620
Chr1	120787	0.0568555	1.81341	0.931698	0.933019	1	-0.133901	0.078212	0.0295195	0.193122	0.2	143793
Chr1	122005	0.251841	0.65653	0.973979	0.975359	1	-0.117076	0.0552314	-0.0225765	0.242365	0.111111	8967
Chr1	122503	0.0578244	1.79936	0.931698	0.933019	1	-0.135039	0.0858886	0.0264805	0.173889	0.244444	147602
Chr1	122809	0.52568	0.201367	0.984223	0.985618	1	-0.119	0.0608937	-0.0115984	0.223693	0.133333	8968
Chr1	123313	0.0145143	2.98724	0.75753	0.758603	1	-0.140092	0.0937296	0.0311518	0.160836	0.288889	148611
Chr1	123924	0.08945	1.44212	0.958151	0.959509	1	-0.131884	0.0725749	0.027537	0.201195	0.177778	114857
Chr1	125155	0.0620805	1.74046	0.931698	0.933019	1	-0.134038	0.0806376	0.0268763	0.179333	0.222222	147599
Chr1	126251	0.08945	1.44212	0.958151	0.959509	1	-0.131884	0.0725749	0.027537	0.201195	0.177778	114857
Chr1	127093	0.20757	0.794146	0.973979	0.975359	1	-0.133217	0.109427	0.0166853	0.163111	0.333333	74749
Chr1	127891	0.0568555	1.81341	0.931698	0.933019	1	-0.133901	0.078212	0.0295195	0.193122	0.2	143793
Chr1	128116	0.893881	0.00889712	0.995744	0.997155	1	-0.12048	0.148189	-0.00181462	0.166143	0.444444	49359
Chr1	128366	0.769606	0.0428923	0.990017	0.991421	1	-0.125247	0.132112	0.00373425	0.155776	0.422222	97882
Chr1	129025	0.08945	1.44212	0.958151	0.959509	1	-0.131884	0.0725749	0.027537	0.201195	0.177778	114857
Chr1	131281	0.126661	1.16648	0.972871	0.97425	1	-0.135689	0.110789	0.0203928	0.165167	0.333333	73938
Chr1	132276	0.424403	0.319046	0.978961	0.980349	1	-0.113146	0.137811	-0.0100653	0.154425	0.444444	131187
Chr1	132773	0.650975	0.102337	0.990017	0.991421	1	-0.127131	0.136696	0.00596598	0.161228	0.422222	74859
Chr1	132898	0.996696	8.57e-06	0.99806	0.999475	1	-0.122108	0.0438073	0.000106966	0.315477	0.0666667	87751
Chr1	133144	0.877009	0.0119757	0.99498	0.99639	1	-0.121478	0.0500938	-0.00346226	0.273242	0.0888889	87909
Chr1	133186	0.769035	0.0431115	0.990017	0.991421	1	-0.123342	0.0533719	0.00561836	0.233776	0.111111	87757
Chr1	133607	0.650975	0.102337	0.990017	0.991421	1	-0.127131	0.136696	0.00596598	0.161228	0.422222	74859
Chr1	133626	0.769035	0.0431115	0.990017	0.991421	1	-0.123342	0.0533719	0.00561836	0.233776	0.111111	87757
Chr1	133701	0.769035	0.0431115	0.990017	0.991421	1	-0.123342	0.0533719	0.00561836	0.233776	0.111111	87757
Chr1	134063	0.533966	0.193419	0.98514	0.986537	1	-0.125067	0.0597839	0.0111522	0.219443	0.133333	87822
Chr1	135519	0.222514	0.744042	0.973979	0.975359	1	-0.129476	0.0755139	0.0184556	0.18629	0.2	114858
Chr1	136188	0.941458	0.00269649	0.996836	0.998249	1	-0.122832	0.123382	0.000922832	0.153467	0.4	144901
Chr1	136211	0.87891	0.0116055	0.99508	0.996491	1	-0.123711	0.130246	0.00202183	0.162087	0.4	74858
Chr1	136467	0.119656	1.21091	0.970139	0.971514	1	-0.104154	0.143197	-0.0192206	0.152865	0.466667	151205
Chr1	136773	0.724307	0.0622016	0.990017	0.991421	1	-0.118664	0.119461	-0.00453932	0.157278	0.377778	74850
Chr1	137104	0.585275	0.148892	0.988795	0.990197	1	-0.126693	0.103835	0.00689978	0.154667	0.333333	133883
Chr1	137134	0.990486	7.11e-05	0.997798	0.999213	1	-0.122	0.0966542	-0.00016203	0.16594	0.288889	133303
Chr1	137545	0.84773	0.018435	0.99203	0.993436	1	-0.123864	0.11332	0.00249045	0.158425	0.355556	71388
Chr1	138060	0.927242	0.00416928	0.996836	0.998249	1	-0.121419	0.0910162	-0.00126442	0.169106	0.266667	133115
Chr1	138335	0.927242	0.00416928	0.996836	0.998249	1	-0.121419	0.0910162	-0.00126442	0.169106	0.266667	133115
Chr1	138627	0.254893	0.648143	0.973979	0.975359	1	-0.117307	0.0531383	-0.021539	0.232696	0.111111	54014
Chr1	138875	0.650975	0.102337	0.990017	0.991421	1	-0.127131	0.136696	0.00596598	0.161228	0.422222	74859
Chr1	138989	0.254893	0.648143	0.973979	0.975359	1	-0.117307	0.0531383	-0.021539	0.232696	0.111111	54014
Chr1	139393	0.822094	0.0252793	0.990374	0.991778	1	-0.124443	0.128252	0.00293744	0.159584	0.4	71707
Chr1	139832	0.499582	0.227912	0.980931	0.982321	1	-0.128555	0.117808	0.00855184	0.155079	0.377778	126907
Chr1	139991	0.855989	0.0164679	0.993072	0.994479	1	-0.120247	0.124843	-0.00230748	0.155302	0.4	126910
Chr1	140005	0.855989	0.0164679	0.993072	0.994479	1	-0.120247	0.124843	-0.00230748	0.155302	0.4	126910
Chr1	140671	0.650975	0.102337	0.990017	0.991421	1	-0.127131	0.136696	0.00596598	0.161228	0.422222	74859
Chr1	141411	0.830732	0.0228472	0.990653	0.992057	1	-0.120805	0.0746321	-0.00322089	0.184055	0.2	103156
Chr1	141556	0.865871	0.0142645	0.993874	0.995283	1	-0.123934	0.133662	0.00230076	0.166376	0.4	74857
Chr1	142940	0.584557	0.149463	0.988795	0.990197	1	-0.126544	0.100327	0.00715295	0.160036	0.311111	125771
Chr1	143471	0.771457	0.0421862	0.990017	0.991421	1	-0.125693	0.151924	0.00385727	0.162247	0.466667	74864
Chr1	143509	0.949117	0.00203624	0.996836	0.998249	1	-0.122849	0.145076	0.000849812	0.162629	0.444444	74860
Chr1	143704	0.818456	0.0263423	0.990374	0.991778	1	-0.11967	0.129558	-0.0028699	0.152738	0.422222	126291
Chr1	144410	0.144691	1.06367	0.973979	0.975359	1	-0.139124	0.1448	0.0182468	0.154588	0.466667	138293
Chr1	144832	0.949117	0.00203624	0.996836	0.998249	1	-0.122849	0.145076	0.000849812	0.162629	0.444444	74860
Chr1	144872	0.714602	0.0668621	0.990017	0.991421	1	-0.123996	0.0647512	0.00611539	0.204379	0.155556	101530
Chr1	145457	0.722635	0.0629909	0.990017	0.991421	1	-0.118197	0.1347	-0.00438306	0.150911	0.444444	75485
Chr1	146220	0.608381	0.131269	0.989523	0.990925	1	-0.118273	0.0920035	-0.00716308	0.170974	0.266667	105707
Chr1	147236	0.14863	1.04313	0.973979	0.975359	1	-0.118288	0.0347723	-0.0428109	0.366167	0.0444444	21637
Chr1	148601	0.973824	0.000538341	0.997144	0.998557	1	-0.121705	0.145007	-0.000415955	0.15481	0.466667	156314
Chr1	148990	0.695607	0.0765409	0.990017	0.991421	1	-0.123338	0.040754	0.00933284	0.291552	0.0666667	41907
Chr1	150430	0.909649	0.006439	0.995794	0.997206	1	-0.123548	0.156986	0.00148729	0.160065	0.488889	39390
Chr1	150457	0.909649	0.006439	0.995794	0.997206	1	-0.123548	0.156986	0.00148729	0.160065	0.488889	39390
Chr1	150992	0.798831	0.032477	0.990017	0.991421	1	-0.118841	0.156363	-0.00348429	0.167017	0.466667	39389
Chr1	151942	0.0609676	1.75543	0.931698	0.933019	1	-0.113387	0.059136	-0.0326496	0.21696	0.133333	6410
Chr1	153104	0.0971188	1.37612	0.9632	0.964565	1	-0.133139	0.0834604	0.022594	0.16887	0.244444	153128
Chr1	153232	0.495442	0.232344	0.980131	0.98152	1	-0.12749	0.0977008	0.0101189	0.181747	0.266667	39012
Chr1	155442	0.257156	0.642001	0.973979	0.975359	1	-0.125196	0.0358298	0.0349032	0.37885	0.0444444	4109
Chr1	155984	0.175345	0.918323	0.973979	0.975359	1	-0.130911	0.0811965	0.0198396	0.180606	0.222222	134900
Chr1	156619	0.953673	0.00168749	0.996836	0.998249	1	-0.121837	0.055172	-0.00115163	0.242091	0.111111	56290
Chr1	157491	0.0880741	1.45461	0.956176	0.957531	1	-0.112717	0.0693077	-0.02637	0.191866	0.177778	42954
Chr1	157974	0.41967	0.325619	0.97893	0.980318	1	-0.126522	0.06836	0.0124546	0.189157	0.177778	91261
Chr1	158134	0.766531	0.0440793	0.990017	0.991421	1	-0.121339	0.0333851	-0.00849187	0.349444	0.0444444	6350
Chr1	158305	0.961377	0.0011725	0.996836	0.998249	1	-0.122687	0.150082	0.000667276	0.168281	0.444444	39388
Chr1	158640	0.231371	0.716206	0.973979	0.975359	1	-0.133748	0.120491	0.0163893	0.168565	0.355556	39013
Chr1	158910	0.94994	0.00197083	0.996836	0.998249	1	-0.121798	0.0587456	-0.00132921	0.258557	0.111111	46046
Chr1	163082	0.917403	0.00537748	0.996109	0.997521	1	-0.122447	0.0433807	0.00265057	0.312144	0.0666667	55958
Chr1	163492	0.955515	0.00155582	0.996836	0.998249	1	-0.122518	0.0937069	0.000795667	0.174196	0.266667	124828
Chr1	163569	0.680693	0.0846735	0.990017	0.991421	1	-0.117373	0.140755	-0.00531075	0.15775	0.444444	41410
Chr1	163766	0.167899	0.950803	0.973979	0.975359	1	-0.128427	0.0579899	0.0237513	0.212566	0.133333	134341
Chr1	164085	0.719963	0.064264	0.990017	0.991421	1	-0.123649	0.0544149	0.00699933	0.238595	0.111111	60737
Chr1	164310	0.917403	0.00537748	0.996109	0.997521	1	-0.122447	0.0433807	0.00265057	0.312144	0.0666667	55958
Chr1	164375	0.17376	0.9251	0.973979	0.975359	1	-0.114905	0.0663413	-0.0231057	0.209581	0.155556	56663
Chr1	164393	0.307637	0.520396	0.97564	0.977023	1	-0.11757	0.0558191	-0.0203555	0.245076	0.111111	8989
Chr1	164553	0.325095	0.48417	0.97564	0.977023	1	-0.118384	0.0478672	-0.0208628	0.260307	0.0888889	41897
Chr1	164679	0.917403	0.00537748	0.996109	0.997521	1	-0.122447	0.0433807	0.00265057	0.312144	0.0666667	55958
Chr1	164815	0.917403	0.00537748	0.996109	0.997521	1	-0.122447	0.0433807	0.00265057	0.312144	0.0666667	55958
Chr1	164969	0.301701	0.53333	0.97564	0.977023	1	-0.126509	0.0539297	0.0198707	0.236354	0.111111	60746
Chr1	165386	0.325095	0.48417	0.97564	0.977023	1	-0.118384	0.0478672	-0.0208628	0.260307	0.0888889	41897
Chr1	165625	0.167899	0.950803	0.973979	0.975359	1	-0.128427	0.0579899	0.0237513	0.212566	0.133333	134341
Chr1	165984	0.917403	0.00537748	0.996109	0.997521	1	-0.122447	0.0433807	0.00265057	0.312144	0.0666667	55958
Chr1	166030	0.11489	1.24282	0.9632	0.964565	1	-0.131456	0.074534	0.0234054	0.183807	0.2	152030
Chr1	166386	0.0935602	1.40601	0.962395	0.963759	1	-0.13189	0.0734851	0.0244906	0.181148	0.2	151862
Chr1	166850	0.495442	0.232344	0.980131	0.98152	1	-0.12749	0.0977008	0.0101189	0.181747	0.266667	39012
Chr1	167493	0.524295	0.202718	0.983882	0.985277	1	-0.124547	0.0487234	0.0138008	0.265285	0.0888889	55998
Chr1	167692	0.196867	0.832733	0.973979	0.975359	1	-0.129222	0.0691734	0.0200491	0.191482	0.177778	115199
Chr1	169429	0.365217	0.409937	0.97564	0.977023	1	-0.132948	0.147571	0.0111012	0.150406	0.488889	61622
Chr1	169883	0.852334	0.0173242	0.992702	0.994109	1	-0.122921	0.0556663	0.00372404	0.244371	0.111111	56383
Chr1	170066	0.666703	0.0927418	0.990017	0.991421	1	-0.123918	0.0532256	0.00821207	0.2331	0.111111	85663
Chr1	170122	0.666703	0.0927418	0.990017	0.991421	1	-0.123918	0.0532256	0.00821207	0.2331	0.111111	85663
Chr1	170319	0.559047	0.170679	0.986738	0.988137	1	-0.119368	0.0583783	-0.0102215	0.214055	0.133333	6362
Chr1	171538	0.122897	1.19001	0.970931	0.972308	1	-0.111035	0.0895357	-0.0207339	0.166304	0.266667	10436
Chr1	171664	0.191247	0.853992	0.973979	0.975359	1	-0.110536	0.109703	-0.0162518	0.153307	0.355556	35348
Chr1	171736	0.996036	1.23e-05	0.99806	0.999475	1	-0.122151	0.142437	6.19e-05	0.152047	0.466667	105195
Chr1	172182	0.224681	0.737109	0.973979	0.975359	1	-0.128666	0.0677655	0.018486	0.187458	0.177778	134497
Chr1	173042	0.27778	0.58896	0.973979	0.975359	1	-0.109123	0.147406	-0.0132648	0.150236	0.488889	64128
Chr1	173373	0.470889	0.259944	0.978961	0.980349	1	-0.123478	0.0265186	0.0311639	0.529351	0.0222222	84231
Chr1	173531	0.0599806	1.76896	0.931698	0.933019	1	-0.114762	0.0500549	-0.041237	0.273016	0.0888889	8942
Chr1	173644	0.421476	0.323098	0.978961	0.980349	1	-0.124693	0.0414749	0.019494	0.297215	0.0666667	84296
Chr1	173963	0.942199	0.00262862	0.996836	0.998249	1	-0.121354	0.12508	-0.000875187	0.147411	0.422222	138465
Chr1	174791	0.178021	0.907035	0.973979	0.975359	1	-0.130473	0.077712	0.0188534	0.172671	0.222222	151898
Chr1	174829	0.178021	0.907035	0.973979	0.975359	1	-0.130473	0.077712	0.0188534	0.172671	0.222222	151898
Chr1	175125	0.178021	0.907035	0.973979	0.975359	1	-0.130473	0.077712	0.0188534	0.172671	0.222222	151898
Chr1	175723	0.318006	0.498566	0.97564	0.977023	1	-0.127091	0.0626609	0.0160627	0.197532	0.155556	134449
Chr1	176636	0.178021	0.907035	0.973979	0.975359	1	-0.130473	0.077712	0.0188534	0.172671	0.222222	151898
Chr1	177232	0.0823537	1.50891	0.947387	0.94873	1	-0.146092	0.171982	0.0245444	0.175445	0.488889	155298
Chr1	177611	0.51322	0.213748	0.98174	0.983131	1	-0.12705	0.0936065	0.00857914	0.160621	0.288889	151923
Chr1	178094	0.378972	0.387017	0.97564	0.977023	1	-0.126125	0.0575185	0.0151183	0.210757	0.133333	66999
Chr1	178636	0.318006	0.498566	0.97564	0.977023	1	-0.127091	0.0626609	0.0160627	0.197532	0.155556	134449
Chr1	179209	0.791072	0.0350911	0.990017	0.991421	1	-0.123866	0.0826384	0.003625	0.16717	0.244444	151900
Chr1	179332	0.627222	0.117923	0.990017	0.991421	1	-0.120001	0.0540767	-0.00941372	0.237033	0.111111	85182
Chr1	179597	0.0788609	1.54411	0.943147	0.944484	1	-0.130952	0.0638049	0.0284743	0.20128	0.155556	134030
Chr1	179753	0.623655	0.120382	0.990017	0.991421	1	-0.126517	0.11093	0.00710996	0.177193	0.311111	94138
Chr1	180123	0.367856	0.405447	0.97564	0.977023	1	-0.118696	0.0478755	-0.0191117	0.260355	0.0888889	84607
Chr1	180336	0.626912	0.118136	0.990017	0.991421	1	-0.125546	0.0877035	0.00647279	0.162836	0.266667	151920
Chr1	181466	0.400454	0.353482	0.976204	0.977588	1	-0.127122	0.0743439	0.0125725	0.183325	0.2	108022
Chr1	182057	0.499595	0.227898	0.980931	0.982321	1	-0.115792	0.114929	-0.00886156	0.160701	0.355556	61324
Chr1	183655	0.113312	1.25371	0.9632	0.964565	1	-0.129608	0.0600263	0.0281808	0.220372	0.133333	110114
Chr1	183690	0.162532	0.975253	0.973979	0.975359	1	-0.128626	0.0590211	0.0244956	0.21652	0.133333	99587
Chr1	183848	0.821004	0.0255953	0.990374	0.991778	1	-0.124089	0.108417	0.00299282	0.161586	0.333333	112337
Chr1	184074	0.763315	0.0453399	0.990017	0.991421	1	-0.121303	0.0343344	-0.00889463	0.360899	0.0444444	125
Chr1	184847	0.381638	0.382709	0.97564	0.977023	1	-0.114162	0.111851	-0.0127464	0.178681	0.311111	39385
Chr1	185264	0.666536	0.0928406	0.990017	0.991421	1	-0.122868	0.0251488	0.0174252	0.494351	0.0222222	113218
Chr1	185783	0.0518521	1.89027	0.929128	0.930445	1	-0.141641	0.125958	0.0231484	0.148456	0.422222	112120
Chr1	190481	0.534791	0.19264	0.985232	0.986629	1	-0.125035	0.0592843	0.0110327	0.217529	0.133333	103087
Chr1	192020	0.534791	0.19264	0.985232	0.986629	1	-0.125035	0.0592843	0.0110327	0.217529	0.133333	103087
Chr1	192523	0.364356	0.411412	0.97564	0.977023	1	-0.132441	0.140485	0.0110871	0.149948	0.466667	156298
Chr1	197163	0.624243	0.119974	0.990017	0.991421	1	-0.124568	0.06298	0.00928035	0.231674	0.133333	100483
Chr1	197462	0.624243	0.119974	0.990017	0.991421	1	-0.124568	0.06298	0.00928035	0.231674	0.133333	100483
Chr1	197480	0.624243	0.119974	0.990017	0.991421	1	-0.124568	0.06298	0.00928035	0.231674	0.133333	100483
Chr1	197787	0.0110996	3.22465	0.721235	0.722257	1	-0.150239	0.140759	0.0301563	0.150242	0.466667	156297
Chr1	197963	0.0110996	3.22465	0.721235	0.722257	1	-0.150239	0.140759	0.0301563	0.150242	0.466667	156297
Chr1	198087	0.888995	0.00974074	0.995744	0.997155	1	-0.122663	0.0513677	0.00320698	0.280625	0.0888889	17242
Chr1	198236	0.181884	0.891081	0.973979	0.975359	1	-0.129336	0.0680201	0.0232794	0.215069	0.155556	88037
Chr1	198692	0.888995	0.00974074	0.995744	0.997155	1	-0.122663	0.0513677	0.00320698	0.280625	0.0888889	17242
Chr1	198923	0.506498	0.220647	0.981238	0.982629	1	-0.125561	0.0650684	0.0130044	0.239653	0.133333	118821
Chr1	199485	0.983489	0.000214128	0.997798	0.999213	1	-0.122251	0.0940101	0.000273376	0.161326	0.288889	72388
Chr1	199514	0.869697	0.0134551	0.993874	0.995283	1	-0.12151	0.0451435	-0.00437708	0.325901	0.0666667	17240
Chr1	200612	0.356746	0.424659	0.97564	0.977023	1	-0.126658	0.0619973	0.0146732	0.195357	0.155556	66837
Chr1	201086	0.434895	0.304858	0.978961	0.980349	1	-0.125631	0.0568531	0.0159209	0.249843	0.111111	17326
Chr1	201161	0.253952	0.650716	0.973979	0.975359	1	-0.117791	0.0479715	-0.0241981	0.260913	0.0888889	3923
Chr1	201650	0.848184	0.0183239	0.992138	0.993545	1	-0.123338	0.0803599	0.00280072	0.178701	0.222222	103348
Chr1	201754	0.869697	0.0134551	0.993874	0.995283	1	-0.12151	0.0451435	-0.00437708	0.325901	0.0666667	17240
Chr1	202392	0.00684124	3.65709	0.629836	0.630729	1	-0.108409	0.0654755	-0.043987	0.206749	0.155556	30904
Chr1	203023	0.869697	0.0134551	0.993874	0.995283	1	-0.12151	0.0451435	-0.00437708	0.325901	0.0666667	17240
Chr1	203108	0.13136	1.13818	0.973979	0.975359	1	-0.128326	0.0525297	0.0280453	0.229881	0.111111	66826
Chr1	205622	0.869697	0.0134551	0.993874	0.995283	1	-0.12151	0.0451435	-0.00437708	0.325901	0.0666667	17240
Chr1	205710	0.23429	0.707312	0.973979	0.975359	1	-0.137588	0.160814	0.015847	0.163992	0.488889	154129
Chr1	205871	0.352186	0.432782	0.97564	0.977023	1	-0.123664	0.0240647	0.0353486	0.466232	0.0222222	62
Chr1	207062	0.352186	0.432782	0.97564	0.977023	1	-0.123664	0.0240647	0.0353486	0.466232	0.0222222	62
Chr1	207099	0.735282	0.0571585	0.990017	0.991421	1	-0.123627	0.0567715	0.00690237	0.249467	0.111111	19244
Chr1	207154	0.13136	1.13818	0.973979	0.975359	1	-0.128326	0.0525297	0.0280453	0.229881	0.111111	66826
Chr1	207187	0.15071	1.03252	0.973979	0.975359	1	-0.140874	0.1619	0.0192075	0.165106	0.488889	154470
Chr1	208251	0.304384	0.527445	0.97564	0.977023	1	-0.108903	0.158234	-0.0141329	0.169029	0.466667	39418
Chr1	208851	0.494528	0.23333	0.980131	0.98152	1	-0.114587	0.135096	-0.00993498	0.178068	0.377778	39415
Chr1	208903	0.392525	0.365553	0.975911	0.977294	1	-0.13318	0.159453	0.0113382	0.162596	0.488889	154128
Chr1	210424	0.551169	0.177614	0.98661	0.988008	1	-0.123975	0.0405149	0.0141094	0.289672	0.0666667	66825
Chr1	210823	0.0261122	2.47429	0.835469	0.836653	1	-0.0961624	0.146797	-0.0277832	0.156735	0.466667	62085
Chr1	211861	0.55782	0.171746	0.986738	0.988137	1	-0.124509	0.0518909	0.0108697	0.226924	0.111111	2890
Chr1	212440	0.93839	0.00298717	0.996836	0.998249	1	-0.121669	0.0681401	-0.00136366	0.215461	0.155556	56574
Chr1	214841	0.882008	0.0110149	0.995211	0.996622	1	-0.12235	0.0244392	0.00578439	0.475993	0.0222222	348
Chr1	215174	0.0398304	2.11255	0.893062	0.894328	1	-0.0990195	0.14085	-0.0259581	0.157857	0.444444	32464
Chr1	215591	0.882008	0.0110149	0.995211	0.996622	1	-0.12235	0.0244392	0.00578439	0.475993	0.0222222	348
Chr1	216233	0.635527	0.11232	0.990017	0.991421	1	-0.123577	0.0401932	0.0111301	0.28714	0.0666667	390
Chr1	216654	0.907855	0.00669841	0.995794	0.997206	1	-0.122381	0.0327128	0.00323455	0.341303	0.0444444	349
Chr1	219412	0.882008	0.0110149	0.995211	0.996622	1	-0.12235	0.0244392	0.00578439	0.475993	0.0222222	348
Chr1	220127	0.774255	0.0411312	0.990017	0.991421	1	-0.12279	0.032084	0.00783277	0.333662	0.0444444	28241
Chr1	220860	0.435205	0.304447	0.978961	0.980349	1	-0.127627	0.0877516	0.0113185	0.177738	0.244444	106214
Chr1	221441	0.366145	0.408353	0.97564	0.977023	1	-0.125337	0.045703	0.0182467	0.247693	0.0888889	66813
Chr1	221965	0.882008	0.0110149	0.995211	0.996622	1	-0.12235	0.0244392	0.00578439	0.475993	0.0222222	348
Chr1	222616	0.650802	0.102445	0.990017	0.991421	1	-0.119166	0.080009	-0.00658649	0.177902	0.222222	69924
Chr1	222932	0.882008	0.0110149	0.995211	0.996622	1	-0.12235	0.0244392	0.00578439	0.475993	0.0222222	348
Chr1	223037	0.971746	0.00062725	0.996969	0.998382	1	-0.122348	0.0885822	0.000520464	0.179454	0.244444	69925
Chr1	223306	0.151956	1.02625	0.973979	0.975359	1	-0.107311	0.128032	-0.0195647	0.168679	0.377778	61426
Chr1	223623	0.418021	0.327936	0.978329	0.979716	1	-0.115686	0.097741	-0.0102976	0.155848	0.311111	122042
Chr1	223752	0.110197	1.2757	0.9632	0.964565	1	-0.140459	0.142936	0.0206616	0.160213	0.444444	146261
Chr1	223800	0.498814	0.228729	0.980912	0.982302	1	-0.130591	0.154314	0.00869111	0.157325	0.488889	153282
Chr1	225129	0.0599846	1.7689	0.931698	0.933019	1	-0.147325	0.167497	0.0258046	0.170846	0.488889	152527
Chr1	225675	0.707553	0.0703666	0.990017	0.991421	1	-0.123123	0.0357073	0.0115837	0.377383	0.0444444	2212
Chr1	225936	0.11583	1.23641	0.964275	0.965642	1	-0.128511	0.0519893	0.0288811	0.227379	0.111111	85285
Chr1	226046	0.11583	1.23641	0.964275	0.965642	1	-0.128511	0.0519893	0.0288811	0.227379	0.111111	85285
Chr1	228318	0.0934178	1.40723	0.962395	0.963759	1	-0.128263	0.0472306	0.0347062	0.256601	0.0888889	4722
Chr1	228432	0.869168	0.0135656	0.993874	0.995283	1	-0.123107	0.0761195	0.00284956	0.211302	0.177778	88490
Chr1	229618	0.290821	0.557908	0.974738	0.97612	1	-0.131579	0.11102	0.0142283	0.165515	0.333333	76661
Chr1	232666	0.62006	0.122892	0.989523	0.990925	1	-0.118151	0.0980121	-0.00739196	0.182335	0.266667	119383
Chr1	233534	0.965157	0.000954091	0.996836	0.998249	1	-0.121599	0.13874	-0.000556123	0.155475	0.444444	102675
Chr1	234710	0.18564	0.875942	0.973979	0.975359	1	-0.128865	0.0642617	0.0217652	0.202776	0.155556	6734
Chr1	235122	0.243624	0.67975	0.973979	0.975359	1	-0.116713	0.0580838	-0.0201768	0.212926	0.133333	53584
Chr1	235189	0.18564	0.875942	0.973979	0.975359	1	-0.128865	0.0642617	0.0217652	0.202776	0.155556	6734
Chr1	236680	0.123102	1.1887	0.971698	0.973076	1	-0.131346	0.0752524	0.0231306	0.185627	0.2	67213
Chr1	237838	0.955657	0.00154594	0.996836	0.998249	1	-0.122593	0.110355	0.000802542	0.176262	0.311111	146253
Chr1	238042	0.635209	0.112531	0.990017	0.991421	1	-0.120905	0.0329728	-0.0133643	0.344454	0.0444444	114941
Chr1	238792	0.190239	0.857882	0.973979	0.975359	1	-0.127444	0.0518255	0.0240773	0.226621	0.111111	2038
Chr1	238928	0.840872	0.020156	0.991617	0.993023	1	-0.121581	0.0334989	-0.00576647	0.35082	0.0444444	3915
Chr1	239657	0.0532528	1.86798	0.929956	0.931274	1	-0.134309	0.0797356	0.0274862	0.17728	0.222222	66949
Chr1	239739	0.352186	0.432782	0.97564	0.977023	1	-0.123664	0.0240647	0.0353486	0.466232	0.0222222	62
Chr1	240061	0.498736	0.228813	0.980873	0.982264	1	-0.127305	0.09512	0.00902079	0.163263	0.288889	115288
Chr1	240180	0.962483	0.00110627	0.996836	0.998249	1	-0.121741	0.0922282	-0.000792201	0.205679	0.222222	122636
Chr1	240478	0.766531	0.0440793	0.990017	0.991421	1	-0.121339	0.0333851	-0.00849187	0.349444	0.0444444	6350
Chr1	241299	0.81962	0.0259996	0.990374	0.991778	1	-0.123874	0.0961721	0.00364228	0.195117	0.244444	122639
Chr1	242504	0.327984	0.478421	0.97564	0.977023	1	-0.128138	0.0768412	0.0169993	0.213358	0.177778	122635
Chr1	242678	0.222855	0.742947	0.973979	0.975359	1	-0.11063	0.116442	-0.0161207	0.162839	0.355556	91753
Chr1	242911	0.0878794	1.4564	0.955867	0.957222	1	-0.115637	0.0485192	-0.0363192	0.264098	0.0888889	6411
Chr1	243012	0.962483	0.00110627	0.996836	0.998249	1	-0.121741	0.0922282	-0.000792201	0.205679	0.222222	122636
Chr1	243303	0.245609	0.674055	0.973979	0.975359	1	-0.112814	0.0990897	-0.0160603	0.170189	0.288889	31191
Chr1	243470	0.962483	0.00110627	0.996836	0.998249	1	-0.121741	0.0922282	-0.000792201	0.205679	0.222222	122636
Chr1	243574	0.962483	0.00110627	0.996836	0.998249	1	-0.121741	0.0922282	-0.000792201	0.205679	0.222222	122636
Chr1	243619	0.962483	0.00110627	0.996836	0.998249	1	-0.121741	0.0922282	-0.000792201	0.205679	0.222222	122636
Chr1	245038	0.962483	0.00110627	0.996836	0.998249	1	-0.121741	0.0922282	-0.000792201	0.205679	0.222222	122636
Chr1	245112	0.962483	0.00110627	0.996836	0.998249	1	-0.121741	0.0922282	-0.000792201	0.205679	0.222222	122636
Chr1	245435	0.249168	0.663981	0.973979	0.975359	1	-0.128821	0.0728602	0.0168198	0.179563	0.2	122066
Chr1	245558	0.2137	0.773092	0.973979	0.975359	1	-0.118181	0.0406392	-0.0293417	0.290649	0.0666667	28205
Chr1	245788	0.806239	0.0300815	0.990017	0.991421	1	-0.123773	0.0845297	0.00343499	0.171081	0.244444	115285
Chr1	245871	0.527923	0.199194	0.985073	0.986469	1	-0.117034	0.0988617	-0.00948582	0.18394	0.266667	122648
Chr1	246084	0.962483	0.00110627	0.996836	0.998249	1	-0.121741	0.0922282	-0.000792201	0.205679	0.222222	122636
Chr1	246174	0.688791	0.0801986	0.990017	0.991421	1	-0.125325	0.0993821	0.00605912	0.184923	0.266667	122637
Chr1	246425	0.193623	0.844918	0.973979	0.975359	1	-0.132399	0.098487	0.0193226	0.183232	0.266667	122646
Chr1	246561	0.562062	0.168073	0.986738	0.988137	1	-0.128281	0.131145	0.00773431	0.163216	0.4	122663
Chr1	247065	0.1883	0.865434	0.973979	0.975359	1	-0.13662	0.136687	0.0181579	0.170173	0.4	137288
Chr1	247357	0.1883	0.865434	0.973979	0.975359	1	-0.13662	0.136687	0.0181579	0.170173	0.4	137288
Chr1	247484	0.627164	0.117963	0.990017	0.991421	1	-0.128268	0.155932	0.00661579	0.166555	0.466667	153283
Chr1	247683	0.551049	0.177721	0.98661	0.988008	1	-0.124868	0.0582477	0.010405	0.213554	0.133333	6509
Chr1	247814	0.520611	0.206342	0.982922	0.984316	1	-0.113539	0.163458	-0.00874915	0.166704	0.488889	65127
Chr1	247850	0.520611	0.206342	0.982922	0.984316	1	-0.113539	0.163458	-0.00874915	0.166704	0.488889	65127
Chr1	248261	0.941092	0.00273045	0.996836	0.998249	1	-0.123023	0.154151	0.000996236	0.164641	0.466667	61430
Chr1	248737	0.520611	0.206342	0.982922	0.984316	1	-0.113539	0.163458	-0.00874915	0.166704	0.488889	65127
Chr1	249083	0.483933	0.244994	0.979974	0.981363	1	-0.131082	0.157719	0.00919284	0.160817	0.488889	108340
Chr1	249256	0.36338	0.41309	0.97564	0.977023	1	-0.110544	0.156358	-0.0123738	0.167013	0.466667	65126
Chr1	250096	0.563964	0.166443	0.986738	0.988137	1	-0.12961	0.159854	0.00768703	0.163007	0.488889	153281
Chr1	250479	0.520611	0.206342	0.982922	0.984316	1	-0.113539	0.163458	-0.00874915	0.166704	0.488889	65127
Chr1	250624	0.520611	0.206342	0.982922	0.984316	1	-0.113539	0.163458	-0.00874915	0.166704	0.488889	65127
Chr1	250718	0.520611	0.206342	0.982922	0.984316	1	-0.113539	0.163458	-0.00874915	0.166704	0.488889	65127
Chr1	250934	0.520611	0.206342	0.982922	0.984316	1	-0.113539	0.163458	-0.00874915	0.166704	0.488889	65127
Chr1	251145	0.240173	0.689788	0.973979	0.975359	1	-0.130761	0.0916359	0.0162524	0.170278	0.266667	105477
Chr1	251256	0.5098	0.217239	0.98174	0.983131	1	-0.128054	0.111366	0.00838145	0.15566	0.355556	107132
Chr1	252095	0.711255	0.0685133	0.990017	0.991421	1	-0.125073	0.0991216	0.00478813	0.158084	0.311111	107131
Chr1	252243	0.854937	0.0167121	0.992972	0.99438	1	-0.123482	0.0936094	0.00240421	0.160626	0.288889	107114
Chr1	252841	0.937705	0.00305411	0.996836	0.998249	1	-0.122691	0.0942107	0.00122277	0.191071	0.244444	126257
Chr1	252953	0.252795	0.653895	0.973979	0.975359	1	-0.12559	0.0395539	0.026226	0.282102	0.0666667	90903
Chr1	252967	0.252795	0.653895	0.973979	0.975359	1	-0.12559	0.0395539	0.026226	0.282102	0.0666667	90903
Chr1	253289	0.998013	3.1e-06	0.998211	0.999626	1	-0.122073	0.0983981	-3.45e-05	0.168982	0.288889	105496
Chr1	253378	0.28232	0.577943	0.973979	0.975359	1	-0.120245	0.0244225	-0.0415991	0.475558	0.0222222	5725
Chr1	253940	0.573943	0.158064	0.988069	0.98947	1	-0.12694	0.106154	0.00838779	0.182504	0.288889	127335
Chr1	254004	0.185505	0.87648	0.973979	0.975359	1	-0.139197	0.159767	0.0192415	0.17921	0.444444	152526
Chr1	254311	0.801751	0.0315209	0.990017	0.991421	1	-0.121216	0.0443997	-0.00657894	0.320102	0.0666667	41918
Chr1	254380	0.801751	0.0315209	0.990017	0.991421	1	-0.121216	0.0443997	-0.00657894	0.320102	0.0666667	41918
Chr1	255333	0.957324	0.00143174	0.996836	0.998249	1	-0.121496	0.136935	-0.000707699	0.161511	0.422222	76733
Chr1	255849	0.661401	0.0959131	0.990017	0.991421	1	-0.127798	0.159705	0.00611225	0.17061	0.466667	145074
Chr1	256039	0.544841	0.18332	0.985752	0.98715	1	-0.128816	0.136419	0.00840372	0.169836	0.4	116013
Chr1	256194	0.678944	0.0856584	0.990017	0.991421	1	-0.117156	0.146325	-0.00555445	0.16404	0.444444	65125
Chr1	259953	0.912631	0.0060193	0.995794	0.997206	1	-0.122653	0.0634518	0.00251705	0.280174	0.111111	46085
Chr1	260010	0.131728	1.13601	0.973979	0.975359	1	-0.111327	0.089179	-0.0269171	0.220839	0.2	97225
Chr1	260496	0.115424	1.23917	0.96357	0.964936	1	-0.11137	0.0852144	-0.0268079	0.210828	0.2	77000
Chr1	261240	0.470889	0.259944	0.978961	0.980349	1	-0.123478	0.0265186	0.0311639	0.529351	0.0222222	84231
Chr1	261416	0.470889	0.259944	0.978961	0.980349	1	-0.123478	0.0265186	0.0311639	0.529351	0.0222222	84231
Chr1	261830	0.796106	0.0333828	0.990017	0.991421	1	-0.120301	0.0856208	-0.00403275	0.190669	0.222222	77029
Chr1	262205	0.28051	0.582308	0.973979	0.975359	1	-0.116387	0.0661301	-0.0183405	0.208891	0.155556	19469
Chr1	262864	0.613998	0.127197	0.989523	0.990925	1	-0.123757	0.0421505	0.0124765	0.302515	0.0666667	28597
Chr1	263787	0.205741	0.800573	0.973979	0.975359	1	-0.133726	0.113931	0.0163589	0.159289	0.355556	97953
Chr1	263895	0.294219	0.550108	0.974956	0.976338	1	-0.1312	0.107371	0.0136596	0.160008	0.333333	49474
Chr1	264845	0.195357	0.838374	0.973979	0.975359	1	-0.133943	0.113455	0.016663	0.158616	0.355556	49475
Chr1	265099	0.294219	0.550108	0.974956	0.976338	1	-0.1312	0.107371	0.0136596	0.160008	0.333333	49474
Chr1	265611	0.626082	0.118706	0.990017	0.991421	1	-0.11693	0.130149	-0.0068333	0.171493	0.377778	60644
Chr1	266159	0.626082	0.118706	0.990017	0.991421	1	-0.11693	0.130149	-0.0068333	0.171493	0.377778	60644
Chr1	266733	0.8273	0.0237981	0.990374	0.991778	1	-0.124223	0.119873	0.00281877	0.157827	0.377778	97774
Chr1	266943	0.261652	0.629997	0.973979	0.975359	1	-0.128398	0.0701518	0.0177329	0.194277	0.177778	9831
Chr1	267251	0.8273	0.0237981	0.990374	0.991778	1	-0.124223	0.119873	0.00281877	0.157827	0.377778	97774
Chr1	267352	0.581377	0.152007	0.988795	0.990197	1	-0.127181	0.113526	0.00715386	0.158716	0.355556	96975
Chr1	267394	0.470889	0.259944	0.978961	0.980349	1	-0.123478	0.0265186	0.0311639	0.529351	0.0222222	84231
Chr1	267458	0.470889	0.259944	0.978961	0.980349	1	-0.123478	0.0265186	0.0311639	0.529351	0.0222222	84231
Chr1	267925	0.61325	0.127735	0.989523	0.990925	1	-0.117068	0.122198	-0.00706636	0.170977	0.355556	60429
Chr1	268235	0.470889	0.259944	0.978961	0.980349	1	-0.123478	0.0265186	0.0311639	0.529351	0.0222222	84231
Chr1	268853	0.047879	1.95711	0.919525	0.920828	1	-0.129433	0.0478842	0.041286	0.260405	0.0888889	85178
Chr1	269283	0.391122	0.367726	0.975911	0.977294	1	-0.114152	0.114205	-0.0119119	0.170322	0.333333	60428
Chr1	269680	0.664953	0.0937815	0.990017	0.991421	1	-0.124522	0.0696502	0.00683178	0.192844	0.177778	29702
Chr1	271416	0.155224	1.01007	0.973979	0.975359	1	-0.1068	0.133442	-0.0191165	0.166099	0.4	60432
Chr1	275147	0.320963	0.492508	0.97564	0.977023	1	-0.128099	0.0753044	0.0150143	0.185759	0.2	115626
Chr1	275504	0.149386	1.03925	0.973979	0.975359	1	-0.104989	0.147074	-0.0192427	0.164885	0.444444	102623
Chr1	275624	0.61325	0.127735	0.989523	0.990925	1	-0.117068	0.122198	-0.00706636	0.170977	0.355556	60429
Chr1	277389	0.507278	0.219839	0.981238	0.982629	1	-0.123235	0.024379	0.025697	0.474428	0.0222222	32799
Chr1	277613	0.412108	0.336355	0.977701	0.979087	1	-0.112344	0.146224	-0.0109685	0.163926	0.444444	102271
Chr1	277659	0.155224	1.01007	0.973979	0.975359	1	-0.1068	0.133442	-0.0191165	0.166099	0.4	60432
Chr1	277847	0.285547	0.57025	0.973979	0.975359	1	-0.109816	0.141809	-0.0145384	0.167305	0.422222	60433
Chr1	278080	0.324214	0.485936	0.97564	0.977023	1	-0.123745	0.0239316	0.0371549	0.462751	0.0222222	1
Chr1	278383	0.705972	0.0711668	0.990017	0.991421	1	-0.123091	0.0345628	0.0112253	0.363647	0.0444444	28578
Chr1	278674	0.480579	0.248775	0.979974	0.981363	1	-0.123382	0.0255051	0.0290021	0.503507	0.0222222	3891
Chr1	279435	0.324214	0.485936	0.97564	0.977023	1	-0.123745	0.0239316	0.0371549	0.462751	0.0222222	1
Chr1	280584	0.378385	0.387971	0.97564	0.977023	1	-0.126263	0.0593311	0.015636	0.217708	0.133333	9643
Chr1	281038	0.324214	0.485936	0.97564	0.977023	1	-0.123745	0.0239316	0.0371549	0.462751	0.0222222	1
Chr1	281312	0.324214	0.485936	0.97564	0.977023	1	-0.123745	0.0239316	0.0371549	0.462751	0.0222222	1
Chr1	281863	0.0553657	1.83552	0.931698	0.933019	1	-0.130939	0.0588238	0.0331728	0.215764	0.133333	123261
Chr1	283155	0.269789	0.608911	0.973979	0.975359	1	-0.129677	0.0853775	0.0170642	0.190116	0.222222	135873
Chr1	283900	0.918305	0.00526015	0.996304	0.997716	1	-0.122344	0.0322291	0.00281705	0.335428	0.0444444	633
Chr1	284444	0.324214	0.485936	0.97564	0.977023	1	-0.123745	0.0239316	0.0371549	0.462751	0.0222222	1
Chr1	284815	0.378385	0.387971	0.97564	0.977023	1	-0.126263	0.0593311	0.015636	0.217708	0.133333	9643
Chr1	284989	0.239317	0.692308	0.973979	0.975359	1	-0.107356	0.154616	-0.0157904	0.165141	0.466667	102624
Chr1	285111	0.26707	0.615866	0.973979	0.975359	1	-0.108433	0.151833	-0.0146357	0.162149	0.466667	102272
Chr1	285729	0.403561	0.348846	0.97725	0.978635	1	-0.112178	0.146044	-0.0106236	0.155925	0.466667	60463
Chr1	287160	0.692703	0.0780875	0.990017	0.991421	1	-0.117942	0.128966	-0.00549388	0.16992	0.377778	60430
Chr1	288548	0.380444	0.384633	0.97564	0.977023	1	-0.111686	0.146048	-0.0117087	0.163726	0.444444	60521
Chr1	289260	0.375783	0.392227	0.97564	0.977023	1	-0.111412	0.148425	-0.0114443	0.158485	0.466667	102273
Chr1	289857	0.234541	0.706554	0.973979	0.975359	1	-0.111207	0.113384	-0.0174967	0.18116	0.311111	60427
Chr1	291135	0.261205	0.631179	0.973979	0.975359	1	-0.109005	0.143788	-0.014725	0.161174	0.444444	60438
Chr1	291602	0.142796	1.07378	0.973979	0.975359	1	-0.106055	0.135807	-0.0189932	0.160169	0.422222	60437
Chr1	291796	0.333791	0.467066	0.97564	0.977023	1	-0.113905	0.104723	-0.0131605	0.167152	0.311111	60383
Chr1	291938	0.28232	0.577943	0.973979	0.975359	1	-0.120245	0.0244225	-0.0415991	0.475558	0.0222222	5725
Chr1	292013	0.329065	0.476286	0.97564	0.977023	1	-0.129118	0.089202	0.0143681	0.180734	0.244444	119312
Chr1	292239	0.774602	0.0410011	0.990017	0.991421	1	-0.12273	0.0298039	0.0143315	0.611463	0.0222222	16460
Chr1	292468	0.819081	0.0261579	0.990374	0.991778	1	-0.12268	0.0336588	0.00660491	0.352753	0.0444444	1381
Chr1	292520	0.699636	0.0744252	0.990017	0.991421	1	-0.118427	0.116776	-0.00515514	0.163312	0.355556	60436
Chr1	292581	0.836086	0.0214043	0.991256	0.992661	1	-0.123429	0.0797863	0.00300476	0.177395	0.222222	32133
Chr1	292637	0.315609	0.503527	0.97564	0.977023	1	-0.124617	0.0332237	0.0283957	0.347492	0.0444444	4716
Chr1	292671	0.300513	0.535959	0.97564	0.977023	1	-0.134399	0.146531	0.0125856	0.149338	0.488889	154604
Chr1	293313	0.864348	0.0145935	0.993874	0.995283	1	-0.12332	0.0885588	0.00230026	0.164455	0.266667	32171
Chr1	294899	0.596971	0.139794	0.989523	0.990925	1	-0.12664	0.105885	0.00730738	0.169032	0.311111	109242
Chr1	296724	0.458378	0.274926	0.978961	0.980349	1	-0.114086	0.132835	-0.00948186	0.156635	0.422222	153393
Chr1	296776	0.402734	0.350074	0.977059	0.978444	1	-0.126453	0.065031	0.0140117	0.205294	0.155556	29200
Chr1	297946	0.98518	0.000172529	0.997798	0.999213	1	-0.121857	0.155996	-0.000241928	0.15905	0.488889	154599
Chr1	298086	0.435696	0.303797	0.978961	0.980349	1	-0.128763	0.105563	0.0107195	0.168511	0.311111	77079
Chr1	302575	0.529994	0.197201	0.985073	0.986469	1	-0.119621	0.0497071	-0.0139056	0.270998	0.0888889	2087
Chr1	304281	0.266763	0.616658	0.973979	0.975359	1	-0.131066	0.1001	0.0155302	0.171951	0.288889	48296
Chr1	304565	0.838897	0.0206664	0.991375	0.99278	1	-0.124594	0.150719	0.00267886	0.160952	0.466667	148549
Chr1	304984	0.357546	0.423247	0.97564	0.977023	1	-0.128953	0.0922979	0.0140317	0.187125	0.244444	48200
Chr1	305362	0.902572	0.00749239	0.995794	0.997206	1	-0.122696	0.0613878	0.00226102	0.225585	0.133333	31169
Chr1	305431	0.838897	0.0206664	0.991375	0.99278	1	-0.124594	0.150719	0.00267886	0.160952	0.466667	148549
Chr1	306240	0.705972	0.0711668	0.990017	0.991421	1	-0.123091	0.0345628	0.0112253	0.363647	0.0444444	28578
Chr1	306663	0.676876	0.0868318	0.990017	0.991421	1	-0.12339	0.0399622	0.00972688	0.28532	0.0666667	221
Chr1	306874	0.705972	0.0711668	0.990017	0.991421	1	-0.123091	0.0345628	0.0112253	0.363647	0.0444444	28578
Chr1	307266	0.710144	0.0690666	0.990017	0.991421	1	-0.120202	0.0633794	-0.00709172	0.233201	0.133333	119249
Chr1	307847	0.211639	0.780089	0.973979	0.975359	1	-0.135453	0.132315	0.0158202	0.156017	0.422222	148039
Chr1	308370	0.717217	0.0655874	0.990017	0.991421	1	-0.126159	0.137724	0.00457358	0.154327	0.444444	148040
Chr1	309185	0.609716	0.130295	0.989523	0.990925	1	-0.125637	0.085774	0.0072483	0.173652	0.244444	44423
Chr1	309970	0.85946	0.0156755	0.993454	0.994863	1	-0.12028	0.125709	-0.00226708	0.156391	0.4	126659
Chr1	310925	0.838897	0.0206664	0.991375	0.99278	1	-0.124594	0.150719	0.00267886	0.160952	0.466667	148549
Chr1	311064	0.260916	0.631945	0.973979	0.975359	1	-0.132049	0.109592	0.0160002	0.175028	0.311111	145023
Chr1	311610	0.69731	0.0756425	0.990017	0.991421	1	-0.125591	0.110583	0.00562093	0.176632	0.311111	119360
Chr1	311769	0.328074	0.478242	0.97564	0.977023	1	-0.127848	0.073268	0.0161847	0.203172	0.177778	19412
Chr1	313381	0.626082	0.118706	0.990017	0.991421	1	-0.11693	0.130149	-0.0068333	0.171493	0.377778	60644
Chr1	316941	0.984338	0.000192692	0.997798	0.999213	1	-0.122278	0.11542	0.000276739	0.172154	0.333333	121618
Chr1	317402	0.605831	0.133145	0.989523	0.990925	1	-0.127488	0.128441	0.00713998	0.169222	0.377778	145825
Chr1	319963	0.533104	0.194235	0.985073	0.986469	1	-0.128027	0.11716	0.00890097	0.174779	0.333333	145024
Chr1	320474	0.545205	0.182989	0.985752	0.98715	1	-0.127459	0.109222	0.00862331	0.174431	0.311111	119362
Chr1	321057	0.69731	0.0756425	0.990017	0.991421	1	-0.125591	0.110583	0.00562093	0.176632	0.311111	119360
Chr1	321615	0.533104	0.194235	0.985073	0.986469	1	-0.128027	0.11716	0.00890097	0.174779	0.333333	145024
Chr1	321897	0.533104	0.194235	0.985073	0.986469	1	-0.128027	0.11716	0.00890097	0.174779	0.333333	145024
Chr1	323072	0.296143	0.545741	0.974956	0.976338	1	-0.125871	0.0460787	0.0212485	0.249886	0.0888889	4718
Chr1	327241	0.685537	0.0819798	0.990017	0.991421	1	-0.120996	0.0353132	-0.012345	0.37266	0.0444444	21474
Chr1	328445	0.807274	0.0297542	0.990017	0.991421	1	-0.119389	0.135991	-0.00338071	0.1693	0.4	60661
Chr1	331177	0.77798	0.0397485	0.990017	0.991421	1	-0.125004	0.126704	0.00409268	0.177345	0.355556	145025
Chr1	331771	0.215021	0.768647	0.973979	0.975359	1	-0.124238	0.0245688	0.0482553	0.479357	0.0222222	15
Chr1	332266	0.950067	0.00196084	0.996836	0.998249	1	-0.121433	0.129435	-0.000874516	0.170544	0.377778	90678
Chr1	333482	0.791522	0.0349364	0.990017	0.991421	1	-0.11853	0.165139	-0.00364423	0.168428	0.488889	148550
Chr1	335469	0.967135	0.000848807	0.996836	0.998249	1	-0.122495	0.119553	0.000601847	0.178388	0.333333	119361
Chr1	335990	0.929452	0.00391919	0.996836	0.998249	1	-0.123113	0.141175	0.00127447	0.175805	0.4	145824
Chr1	336311	0.685537	0.0819798	0.990017	0.991421	1	-0.120996	0.0353132	-0.012345	0.37266	0.0444444	21474
Chr1	338382	0.685537	0.0819798	0.990017	0.991421	1	-0.120996	0.0353132	-0.012345	0.37266	0.0444444	21474
Chr1	338744	0.929452	0.00391919	0.996836	0.998249	1	-0.123113	0.141175	0.00127447	0.175805	0.4	145824
Chr1	339305	0.685537	0.0819798	0.990017	0.991421	1	-0.120996	0.0353132	-0.012345	0.37266	0.0444444	21474
Chr1	341196	0.77798	0.0397485	0.990017	0.991421	1	-0.125004	0.126704	0.00409268	0.177345	0.355556	145025
Chr1	341924	0.593169	0.142712	0.989523	0.990925	1	-0.128558	0.148519	0.00727306	0.166516	0.444444	145829
Chr1	342259	0.716869	0.0657562	0.990017	0.991421	1	-0.126467	0.147889	0.005179	0.174532	0.422222	145826
Chr1	342966	0.552602	0.176339	0.986644	0.988043	1	-0.129646	0.156087	0.00849618	0.175057	0.444444	145827
Chr1	343125	0.250059	0.661486	0.973979	0.975359	1	-0.127738	0.0615989	0.021167	0.226392	0.133333	19411
Chr1	343449	0.871869	0.0130064	0.994136	0.995545	1	-0.120419	0.12736	-0.00235407	0.178272	0.355556	145801
Chr1	344235	0.834108	0.0219318	0.990957	0.992362	1	-0.120255	0.107901	-0.0031813	0.185546	0.288889	144966
Chr1	345567	0.621371	0.121973	0.989523	0.990925	1	-0.122978	0.0250942	0.0199095	0.492944	0.0222222	45
Chr1	346038	0.387712	0.373052	0.97564	0.977023	1	-0.130218	0.115996	0.0114257	0.162209	0.355556	154543
Chr1	348970	0.3126	0.509829	0.97564	0.977023	1	-0.124854	0.0357322	0.0310529	0.377681	0.0444444	113250
Chr1	349310	0.729122	0.0599596	0.990017	0.991421	1	-0.118824	0.116015	-0.00490384	0.173052	0.333333	60641
Chr1	349489	0.635214	0.112528	0.990017	0.991421	1	-0.127209	0.132413	0.00639421	0.164808	0.4	60643
Chr1	349786	0.67329	0.0888891	0.990017	0.991421	1	-0.126995	0.142649	0.00551483	0.159888	0.444444	60646
Chr1	350432	0.521018	0.205938	0.982922	0.984316	1	-0.129866	0.148741	0.00832755	0.158826	0.466667	60662
Chr1	351212	0.635214	0.112528	0.990017	0.991421	1	-0.127209	0.132413	0.00639421	0.164808	0.4	60643
Chr1	351393	0.635214	0.112528	0.990017	0.991421	1	-0.127209	0.132413	0.00639421	0.164808	0.4	60643
Chr1	351689	0.869869	0.0134193	0.993874	0.995283	1	-0.120444	0.123571	-0.00218289	0.162746	0.377778	60647
Chr1	351832	0.552154	0.176736	0.986644	0.988043	1	-0.129328	0.14939	0.00775094	0.159523	0.466667	102663
Chr1	352602	0.468397	0.262878	0.978961	0.980349	1	-0.13022	0.137811	0.00962333	0.162553	0.422222	60645
Chr1	352807	0.552244	0.176656	0.986644	0.988043	1	-0.128838	0.139391	0.00798759	0.164431	0.422222	81702
Chr1	353031	0.341878	0.451688	0.97564	0.977023	1	-0.124623	0.0348837	0.0284595	0.367504	0.0444444	1062
Chr1	353230	0.468397	0.262878	0.978961	0.980349	1	-0.13022	0.137811	0.00962333	0.162553	0.422222	60645
Chr1	353328	0.75061	0.0505094	0.990017	0.991421	1	-0.125424	0.128634	0.00440839	0.169479	0.377778	60642
Chr1	355246	0.726649	0.0611053	0.990017	0.991421	1	-0.119708	0.0842935	-0.00488005	0.170592	0.244444	96165
Chr1	355316	0.86173	0.015168	0.993616	0.995025	1	-0.122555	0.0345912	0.00519039	0.363989	0.0444444	21464
Chr1	355397	0.503048	0.22425	0.981195	0.982586	1	-0.117869	0.0781869	-0.00950469	0.173753	0.222222	126491
Chr1	355976	0.589001	0.145953	0.989447	0.99085	1	-0.123907	0.0428429	0.0136015	0.307937	0.0666667	17206
Chr1	356907	0.867492	0.0139185	0.993874	0.995283	1	-0.120122	0.144839	-0.00211225	0.15463	0.466667	109459
Chr1	356942	0.70962	0.0693283	0.990017	0.991421	1	-0.123889	0.060208	0.00673546	0.221068	0.133333	70615
Chr1	357001	0.430114	0.311258	0.978961	0.980349	1	-0.127962	0.0919715	0.0110042	0.170913	0.266667	106640
Chr1	357481	0.872625	0.012852	0.994235	0.995644	1	-0.121492	0.0473842	-0.00337997	0.257496	0.0888889	21523
Chr1	359382	0.0652776	1.69897	0.931698	0.933019	1	-0.132707	0.0726809	0.0298495	0.201497	0.177778	114920
Chr1	360888	0.555475	0.1738	0.986644	0.988043	1	-0.118171	0.0823124	-0.00882475	0.183145	0.222222	71087
Chr1	361200	0.478916	0.250665	0.979974	0.981363	1	-0.113559	0.14811	-0.00914364	0.158146	0.466667	109458
Chr1	362150	0.729791	0.0596517	0.990017	0.991421	1	-0.119544	0.0910297	-0.00478046	0.169132	0.266667	71114
Chr1	362211	0.3126	0.509829	0.97564	0.977023	1	-0.124854	0.0357322	0.0310529	0.377681	0.0444444	113250
Chr1	362763	0.679971	0.0850795	0.990017	0.991421	1	-0.117431	0.138695	-0.00524493	0.155423	0.444444	109457
Chr1	363510	0.766662	0.0440284	0.990017	0.991421	1	-0.120371	0.0719804	-0.00484523	0.199498	0.177778	89757
Chr1	363817	0.328829	0.476753	0.97564	0.977023	1	-0.127194	0.0652879	0.0163954	0.206135	0.155556	134393
Chr1	363886	0.254805	0.648381	0.973979	0.975359	1	-0.116561	0.0610019	-0.0207478	0.224108	0.133333	23695
Chr1	367150	0.354182	0.429209	0.97564	0.977023	1	-0.114657	0.0992374	-0.0139424	0.18465	0.266667	15881
Chr1	367218	0.352514	0.432193	0.97564	0.977023	1	-0.125016	0.040467	0.0219188	0.289294	0.0666667	125626
Chr1	367914	0.354474	0.428688	0.97564	0.977023	1	-0.131647	0.127188	0.0113131	0.149919	0.422222	81018
Chr1	368476	0.303837	0.528639	0.97564	0.977023	1	-0.128753	0.0804942	0.0166488	0.198897	0.2	126863
Chr1	370670	0.719685	0.0643974	0.990017	0.991421	1	-0.123988	0.0656658	0.00608967	0.207372	0.155556	27066
Chr1	371410	0.366991	0.406914	0.97564	0.977023	1	-0.113655	0.115398	-0.0126575	0.172121	0.333333	36729
Chr1	371484	0.110575	1.27299	0.9632	0.964565	1	-0.102629	0.151582	-0.0199071	0.154521	0.488889	94437
Chr1	372172	0.576468	0.15599	0.988495	0.989897	1	-0.116151	0.130716	-0.00703659	0.154115	0.422222	98628
Chr1	372205	0.388822	0.371311	0.975682	0.977065	1	-0.113168	0.127595	-0.0111568	0.158759	0.4	98627
Chr1	372809	0.388822	0.371311	0.975682	0.977065	1	-0.113168	0.127595	-0.0111568	0.158759	0.4	98627
Chr1	373097	0.517755	0.209182	0.982286	0.983679	1	-0.115811	0.119528	-0.00883527	0.167204	0.355556	93289
Chr1	373685	0.0518983	1.88952	0.929128	0.930445	1	-0.100459	0.139309	-0.0243385	0.156117	0.444444	94436
Chr1	375468	0.381562	0.382832	0.97564	0.977023	1	-0.114346	0.109277	-0.0124516	0.174519	0.311111	36728
Chr1	375499	0.355838	0.426264	0.97564	0.977023	1	-0.113607	0.113443	-0.0127302	0.169172	0.333333	93287
Chr1	376976	0.472748	0.257773	0.979688	0.981076	1	-0.119547	0.0451314	-0.019101	0.325807	0.0666667	26976
Chr1	377334	0.316118	0.50247	0.97564	0.977023	1	-0.126916	0.0603357	0.0180859	0.221557	0.133333	121982
Chr1	377825	0.513593	0.21337	0.98174	0.983131	1	-0.116511	0.105321	-0.00966189	0.181052	0.288889	36546
Chr1	378101	0.513593	0.21337	0.98174	0.983131	1	-0.116511	0.105321	-0.00966189	0.181052	0.288889	36546
Chr1	379604	0.803302	0.0310195	0.990017	0.991421	1	-0.121222	0.04447	-0.00653762	0.32065	0.0666667	28613
Chr1	381773	0.366991	0.406914	0.97564	0.977023	1	-0.113655	0.115398	-0.0126575	0.172121	0.333333	36729
Chr1	381817	0.0902086	1.43532	0.958151	0.959509	1	-0.140409	0.134683	0.0206049	0.150891	0.444444	141603
Chr1	382112	0.237364	0.698092	0.973979	0.975359	1	-0.108896	0.137997	-0.0148466	0.154635	0.444444	93303
Chr1	383526	0.366991	0.406914	0.97564	0.977023	1	-0.113655	0.115398	-0.0126575	0.172121	0.333333	36729
Chr1	384584	0.366991	0.406914	0.97564	0.977023	1	-0.113655	0.115398	-0.0126575	0.172121	0.333333	36729
Chr1	384674	0.0973946	1.37385	0.9632	0.964565	1	-0.103841	0.137078	-0.0216149	0.161681	0.422222	94237
Chr1	388705	0.191663	0.852395	0.973979	0.975359	1	-0.108415	0.129731	-0.0170983	0.16144	0.4	93291
Chr1	389095	0.230226	0.719731	0.973979	0.975359	1	-0.108592	0.139068	-0.0144659	0.148424	0.466667	89206
Chr1	389215	0.743766	0.0534223	0.990017	0.991421	1	-0.123337	0.0480913	0.00699807	0.26161	0.0888889	113260
Chr1	389577	0.314953	0.504896	0.97564	0.977023	1	-0.112889	0.113156	-0.0138072	0.168739	0.333333	93288
Chr1	389853	0.602182	0.135859	0.989523	0.990925	1	-0.116326	0.135864	-0.00682929	0.160238	0.422222	124945
Chr1	389949	0.452226	0.282533	0.978961	0.980349	1	-0.114174	0.129633	-0.00989861	0.161317	0.4	124940
Chr1	390211	0.295737	0.546659	0.974956	0.976338	1	-0.134102	0.141637	0.0128664	0.151186	0.466667	83449
Chr1	390415	0.677957	0.0862176	0.990017	0.991421	1	-0.117932	0.123095	-0.00550708	0.162113	0.377778	124116
Chr1	390542	0.198734	0.825827	0.973979	0.975359	1	-0.137465	0.147916	0.0157208	0.150759	0.488889	83450
Chr1	390744	0.405782	0.345563	0.977283	0.978668	1	-0.112044	0.14869	-0.0102775	0.151554	0.488889	147045
Chr1	390770	0.405782	0.345563	0.977283	0.978668	1	-0.112044	0.14869	-0.0102775	0.151554	0.488889	147045
Chr1	392131	0.677957	0.0862176	0.990017	0.991421	1	-0.117932	0.123095	-0.00550708	0.162113	0.377778	124116
Chr1	392316	0.248093	0.667005	0.973979	0.975359	1	-0.136031	0.148969	0.0142548	0.15184	0.488889	83065
Chr1	392462	0.248093	0.667005	0.973979	0.975359	1	-0.136031	0.148969	0.0142548	0.15184	0.488889	83065
Chr1	394129	0.781076	0.0386191	0.990017	0.991421	1	-0.119604	0.110106	-0.00373369	0.164136	0.333333	124115
Chr1	394552	0.513593	0.21337	0.98174	0.983131	1	-0.116511	0.105321	-0.00966189	0.181052	0.288889	36546
Chr1	394881	0.907451	0.00675748	0.995794	0.997206	1	-0.122562	0.0507092	0.00263489	0.27681	0.0888889	26987
Chr1	394901	0.964373	0.000997536	0.996836	0.998249	1	-0.121963	0.0377014	-0.0014673	0.40118	0.0444444	17201
Chr1	395368	0.472748	0.257773	0.979688	0.981076	1	-0.119547	0.0451314	-0.019101	0.325807	0.0666667	26976
Chr1	395787	0.303675	0.528992	0.97564	0.977023	1	-0.125567	0.0432485	0.0260502	0.31111	0.0666667	113301
Chr1	395878	0.581278	0.152087	0.988795	0.990197	1	-0.116336	0.128276	-0.00719618	0.159613	0.4	124114
Chr1	396021	0.248093	0.667005	0.973979	0.975359	1	-0.136031	0.148969	0.0142548	0.15184	0.488889	83065
Chr1	396130	0.120027	1.20848	0.970139	0.971514	1	-0.11535	0.0550627	-0.0303465	0.241586	0.111111	26989
Chr1	397173	0.180611	0.896296	0.973979	0.975359	1	-0.115424	0.0626419	-0.0250083	0.230382	0.133333	27159
Chr1	397698	0.677957	0.0862176	0.990017	0.991421	1	-0.117932	0.123095	-0.00550708	0.162113	0.377778	124116
Chr1	398592	0.849022	0.0181197	0.992265	0.993672	1	-0.120117	0.127383	-0.00247012	0.158493	0.4	146839
Chr1	399766	0.303675	0.528992	0.97564	0.977023	1	-0.125567	0.0432485	0.0260502	0.31111	0.0666667	113301
Chr1	399920	0.938346	0.00299139	0.996836	0.998249	1	-0.121725	0.0593703	-0.00206971	0.326788	0.0888889	46069
Chr1	400145	0.0181849	2.78913	0.77997	0.781075	1	-0.112931	0.0503593	-0.0515374	0.274782	0.0888889	26988
Chr1	400593	0.248778	0.665076	0.973979	0.975359	1	-0.135408	0.142555	0.0142658	0.152174	0.466667	83064
Chr1	400701	0.0261289	2.47374	0.835469	0.836653	1	-0.112325	0.0564552	-0.043958	0.248009	0.111111	26990
Chr1	401107	0.677957	0.0862176	0.990017	0.991421	1	-0.117932	0.123095	-0.00550708	0.162113	0.377778	124116
Chr1	401532	0.968568	0.00077635	0.996836	0.998249	1	-0.122437	0.107313	0.000552856	0.171343	0.311111	124072
Chr1	401762	0.425492	0.317548	0.978961	0.980349	1	-0.13075	0.133679	0.00973829	0.149757	0.444444	59324
Chr1	401894	0.958447	0.00135736	0.996836	0.998249	1	-0.121588	0.119104	-0.0007108	0.166604	0.355556	124073
Chr1	402676	0.191609	0.8526	0.973979	0.975359	1	-0.137873	0.14947	0.0161379	0.152354	0.488889	83312
Chr1	404038	0.833326	0.0221421	0.990957	0.992362	1	-0.119717	0.13849	-0.00267357	0.155192	0.444444	147227
Chr1	404108	0.440822	0.297071	0.978961	0.980349	1	-0.115546	0.104792	-0.0113319	0.180129	0.288889	36627
Chr1	405583	0.414256	0.333276	0.977701	0.979087	1	-0.125364	0.0506109	0.0183994	0.27624	0.0888889	115342
Chr1	405740	0.660263	0.0966019	0.990017	0.991421	1	-0.117486	0.128727	-0.00575912	0.16018	0.4	124951
Chr1	407205	0.280933	0.581284	0.973979	0.975359	1	-0.126904	0.056182	0.0216457	0.24675	0.111111	115673
Chr1	408649	0.414256	0.333276	0.977701	0.979087	1	-0.125364	0.0506109	0.0183994	0.27624	0.0888889	115342
Chr1	409707	0.660263	0.0966019	0.990017	0.991421	1	-0.117486	0.128727	-0.00575912	0.16018	0.4	124951
Chr1	410187	0.414256	0.333276	0.977701	0.979087	1	-0.125364	0.0506109	0.0183994	0.27624	0.0888889	115342
Chr1	410242	0.463884	0.268254	0.978961	0.980349	1	-0.124607	0.0437823	0.0188538	0.315281	0.0666667	115323
Chr1	410463	0.497778	0.229835	0.980449	0.981839	1	-0.116669	0.0987208	-0.0101711	0.183674	0.266667	36544
Chr1	411663	0.394844	0.361987	0.975911	0.977294	1	-0.119879	0.0341694	-0.0249064	0.358912	0.0444444	438
Chr1	411774	0.214644	0.769912	0.973979	0.975359	1	-0.108236	0.138085	-0.0155892	0.154735	0.444444	94249
Chr1	412423	0.501797	0.225566	0.981195	0.982586	1	-0.115378	0.123019	-0.00888829	0.162012	0.377778	121395
Chr1	412683	0.664049	0.0943215	0.990017	0.991421	1	-0.116966	0.144844	-0.00549387	0.154635	0.466667	147230
Chr1	413335	0.0850019	1.48328	0.95338	0.954731	1	-0.105692	0.118842	-0.023064	0.166234	0.355556	93238
Chr1	413471	0.309617	0.516155	0.97564	0.977023	1	-0.112948	0.11123	-0.014698	0.177677	0.311111	39386
Chr1	413800	0.899863	0.00791718	0.995744	0.997155	1	-0.120714	0.134413	-0.00155152	0.150587	0.444444	147520
Chr1	413817	0.309617	0.516155	0.97564	0.977023	1	-0.112948	0.11123	-0.014698	0.177677	0.311111	39386
Chr1	413954	0.414256	0.333276	0.977701	0.979087	1	-0.125364	0.0506109	0.0183994	0.27624	0.0888889	115342
Chr1	414067	0.817434	0.0266451	0.990374	0.991778	1	-0.121292	0.0441195	-0.00600775	0.317915	0.0666667	45891
Chr1	414212	0.278719	0.586662	0.973979	0.975359	1	-0.126991	0.0569117	0.0220407	0.250113	0.111111	143912
Chr1	414360	0.827879	0.0236364	0.990466	0.99187	1	-0.119731	0.133287	-0.00279753	0.157173	0.422222	147226
Chr1	414453	0.651824	0.101804	0.990017	0.991421	1	-0.125533	0.0940031	0.00703612	0.190643	0.244444	79699
Chr1	414782	0.201019	0.817479	0.973979	0.975359	1	-0.106707	0.148793	-0.015736	0.151659	0.488889	147229
Chr1	414962	0.22098	0.748999	0.973979	0.975359	1	-0.117966	0.0432922	-0.0309562	0.311451	0.0666667	22920
Chr1	415139	0.889489	0.00965358	0.995744	0.997155	1	-0.12072	0.121343	-0.0018178	0.159782	0.377778	146843
Chr1	415297	0.243055	0.681393	0.973979	0.975359	1	-0.119752	0.0275498	-0.0526894	0.555371	0.0222222	21453
Chr1	415588	0.243055	0.681393	0.973979	0.975359	1	-0.119752	0.0275498	-0.0526894	0.555371	0.0222222	21453
Chr1	416491	0.945168	0.0023651	0.996836	0.998249	1	-0.12138	0.127326	-0.000892166	0.158421	0.4	147225
Chr1	416711	0.623952	0.120176	0.990017	0.991421	1	-0.118144	0.0992668	-0.00740508	0.184706	0.266667	36545
Chr1	416915	0.481204	0.248066	0.979974	0.981363	1	-0.114263	0.136687	-0.0088093	0.153156	0.444444	147228
Chr1	417004	0.812445	0.0281492	0.990233	0.991636	1	-0.123061	0.0512778	0.0054405	0.280105	0.0888889	45947
Chr1	417193	0.793549	0.0342449	0.990017	0.991421	1	-0.121371	0.0358944	-0.00813217	0.379623	0.0444444	22629
Chr1	417318	0.243055	0.681393	0.973979	0.975359	1	-0.119752	0.0275498	-0.0526894	0.555371	0.0222222	21453
Chr1	417733	0.243055	0.681393	0.973979	0.975359	1	-0.119752	0.0275498	-0.0526894	0.555371	0.0222222	21453
Chr1	418434	0.632487	0.114352	0.990017	0.991421	1	-0.117566	0.116414	-0.00679162	0.173653	0.333333	94219
Chr1	418615	0.459105	0.274038	0.978961	0.980349	1	-0.115338	0.112444	-0.010857	0.17964	0.311111	39387
Chr1	419133	0.463884	0.268254	0.978961	0.980349	1	-0.124607	0.0437823	0.0188538	0.315281	0.0666667	115323
Chr1	419950	0.713255	0.0675239	0.990017	0.991421	1	-0.118939	0.105618	-0.00545966	0.181569	0.288889	36547
Chr1	419964	0.976746	0.000424814	0.997176	0.99859	1	-0.121828	0.111692	-0.000397474	0.166529	0.333333	93242
Chr1	420248	0.713255	0.0675239	0.990017	0.991421	1	-0.118939	0.105618	-0.00545966	0.181569	0.288889	36547
Chr1	420648	0.858179	0.0159655	0.993354	0.994762	1	-0.119934	0.148133	-0.00220882	0.150982	0.488889	147521
Chr1	420866	0.555794	0.173519	0.986644	0.988043	1	-0.120367	0.0378795	-0.019417	0.403297	0.0444444	21537
Chr1	421839	0.888995	0.00974072	0.995744	0.997155	1	-0.123853	0.154485	0.0017999	0.157499	0.488889	140822
Chr1	421914	0.1269	1.16501	0.973434	0.974814	1	-0.103318	0.152655	-0.0192026	0.155622	0.488889	94948
Chr1	422095	0.106473	1.3029	0.9632	0.964565	1	-0.103328	0.144543	-0.0201057	0.154312	0.466667	94947
Chr1	422239	0.386116	0.375569	0.97564	0.977023	1	-0.112781	0.132329	-0.0110275	0.156035	0.422222	41468
Chr1	422491	0.209956	0.785865	0.973979	0.975359	1	-0.132898	0.106867	0.0173639	0.170622	0.311111	126984
Chr1	426854	0.0049052	3.95703	0.565049	0.56585	1	-0.0928098	0.133312	-0.0346779	0.157204	0.422222	32465
Chr1	426998	0.443299	0.293864	0.978961	0.980349	1	-0.116314	0.0931637	-0.0118205	0.188911	0.244444	15880
Chr1	427069	0.443299	0.293864	0.978961	0.980349	1	-0.116314	0.0931637	-0.0118205	0.188911	0.244444	15880
Chr1	427539	0.875013	0.0123707	0.994491	0.995901	1	-0.123408	0.102791	0.00211237	0.164025	0.311111	125270
Chr1	427813	0.0489206	1.93904	0.923341	0.92465	1	-0.105558	0.105474	-0.0265754	0.168366	0.311111	30688
Chr1	428014	0.23427	0.707375	0.973979	0.975359	1	-0.130272	0.0855113	0.0167287	0.173109	0.244444	123619
Chr1	428839	0.623952	0.120176	0.990017	0.991421	1	-0.118144	0.0992668	-0.00740508	0.184706	0.266667	36545
Chr1	429221	0.918307	0.00525991	0.996304	0.997716	1	-0.121609	0.0589137	-0.00181492	0.216108	0.133333	28375
Chr1	429505	0.593665	0.142329	0.989523	0.990925	1	-0.117055	0.116146	-0.00755706	0.173249	0.333333	93236
Chr1	429703	0.196718	0.833285	0.973979	0.975359	1	-0.115031	0.0685275	-0.0198623	0.189636	0.177778	90976
Chr1	429730	0.665711	0.0933304	0.990017	0.991421	1	-0.118799	0.0940125	-0.0057016	0.16133	0.288889	96543
Chr1	430076	0.668145	0.0918896	0.990017	0.991421	1	-0.117458	0.132735	-0.0052143	0.148691	0.444444	72110
Chr1	430462	0.165745	0.960506	0.973979	0.975359	1	-0.115076	0.0636771	-0.0225554	0.200862	0.155556	90974
Chr1	432102	0.443299	0.293864	0.978961	0.980349	1	-0.116314	0.0931637	-0.0118205	0.188911	0.244444	15880
Chr1	434306	0.818027	0.026469	0.990374	0.991778	1	-0.124654	0.136497	0.00274344	0.145658	0.466667	127967
Chr1	434319	0.165745	0.960506	0.973979	0.975359	1	-0.115076	0.0636771	-0.0225554	0.200862	0.155556	90974
Chr1	434620	0.739037	0.0554874	0.990017	0.991421	1	-0.123326	0.0468568	0.00693598	0.254424	0.0888889	1045
Chr1	434762	0.263431	0.625319	0.973979	0.975359	1	-0.132379	0.113762	0.0154285	0.169653	0.333333	110508
Chr1	435313	0.165745	0.960506	0.973979	0.975359	1	-0.115076	0.0636771	-0.0225554	0.200862	0.155556	90974
Chr1	435399	0.30663	0.522568	0.97564	0.977023	1	-0.116369	0.0698565	-0.0160993	0.193434	0.177778	90980
Chr1	435420	0.606816	0.132419	0.989523	0.990925	1	-0.126094	0.0958643	0.00750149	0.178275	0.266667	56276
Chr1	435473	0.165745	0.960506	0.973979	0.975359	1	-0.115076	0.0636771	-0.0225554	0.200862	0.155556	90974
Chr1	435555	0.473096	0.257367	0.979701	0.98109	1	-0.126326	0.0732809	0.0119042	0.203209	0.177778	134882
Chr1	435737	0.272196	0.602823	0.973979	0.975359	1	-0.131506	0.1061	0.0141192	0.158087	0.333333	103328
Chr1	435815	0.798845	0.0324722	0.990017	0.991421	1	-0.122525	0.0240315	0.00970763	0.465365	0.0222222	28167
Chr1	435990	0.6981	0.0752279	0.990017	0.991421	1	-0.118428	0.116158	-0.00485184	0.152883	0.377778	101725
Chr1	436113	0.605764	0.133195	0.989523	0.990925	1	-0.116416	0.135092	-0.00638729	0.151354	0.444444	103976
Chr1	436331	0.605764	0.133195	0.989523	0.990925	1	-0.116416	0.135092	-0.00638729	0.151354	0.444444	103976
Chr1	436638	0.0087438	3.43721	0.669243	0.670192	1	-0.0999882	0.107615	-0.0355262	0.17183	0.311111	39463
Chr1	436777	0.896694	0.00842902	0.995744	0.997155	1	-0.121016	0.102119	-0.00173216	0.162937	0.311111	138741
Chr1	436962	0.195575	0.837557	0.973979	0.975359	1	-0.103434	0.178123	-0.0190832	0.181741	0.488889	99460
Chr1	437174	0.241263	0.686599	0.973979	0.975359	1	-0.131996	0.104706	0.015915	0.167124	0.311111	100537
Chr1	437189	0.635369	0.112425	0.990017	0.991421	1	-0.124492	0.0630429	0.00899371	0.231915	0.133333	40183
Chr1	438106	0.277851	0.588785	0.973979	0.975359	1	-0.128844	0.0774411	0.0168766	0.191171	0.2	134883
Chr1	438386	0.836136	0.021391	0.991256	0.992661	1	-0.123542	0.0864135	0.00325911	0.192471	0.222222	56100
Chr1	438541	0.397913	0.357312	0.975911	0.977294	1	-0.125478	0.0505935	0.0190393	0.276139	0.0888889	134557
Chr1	438688	0.536549	0.190986	0.985234	0.986631	1	-0.114896	0.143052	-0.00736137	0.145766	0.488889	101989
Chr1	438929	0.070865	1.63144	0.93511	0.936436	1	-0.13139	0.0651524	0.0298812	0.205692	0.155556	137641
Chr1	439434	0.070865	1.63144	0.93511	0.936436	1	-0.13139	0.0651524	0.0298812	0.205692	0.155556	137641
Chr1	439785	0.810681	0.0286914	0.990099	0.991503	1	-0.123808	0.0883045	0.00350769	0.17888	0.244444	56311
Chr1	440140	0.714472	0.0669254	0.990017	0.991421	1	-0.124904	0.0946831	0.00526999	0.176042	0.266667	60758
Chr1	440434	0.733754	0.0578465	0.990017	0.991421	1	-0.125031	0.10623	0.00413039	0.148392	0.355556	28838
Chr1	440910	0.14541	1.05988	0.973979	0.975359	1	-0.129043	0.0602353	0.0260606	0.221172	0.133333	137640
Chr1	441699	0.767537	0.0436891	0.990017	0.991421	1	-0.123971	0.078588	0.0046953	0.194074	0.2	58174
Chr1	441892	0.884968	0.0104653	0.995353	0.996764	1	-0.120937	0.0983688	-0.00200104	0.168931	0.288889	59666
Chr1	442025	0.385835	0.376015	0.97564	0.977023	1	-0.129077	0.0995186	0.0112244	0.158727	0.311111	101968
Chr1	442244	0.0582457	1.79332	0.931698	0.933019	1	-0.108476	0.0903976	-0.0278538	0.183202	0.244444	15866
Chr1	442271	0.615391	0.126199	0.989523	0.990925	1	-0.123805	0.0434243	0.0128372	0.312484	0.0666667	21771
Chr1	442513	0.893673	0.0089322	0.995744	0.997155	1	-0.120612	0.135884	-0.00166614	0.152249	0.444444	101738
Chr1	442725	0.706778	0.0707582	0.990017	0.991421	1	-0.118106	0.130107	-0.00472138	0.153391	0.422222	101737
Chr1	443412	0.66403	0.0943323	0.990017	0.991421	1	-0.118297	0.107546	-0.00569443	0.160271	0.333333	59241
Chr1	443513	0.243055	0.681393	0.973979	0.975359	1	-0.119752	0.0275498	-0.0526894	0.555371	0.0222222	21453
Chr1	443677	0.891704	0.00926818	0.995744	0.997155	1	-0.120749	0.121203	-0.00168024	0.150729	0.4	101970
Chr1	443853	0.683654	0.083021	0.990017	0.991421	1	-0.120974	0.0357476	-0.0125966	0.377866	0.0444444	22909
Chr1	444206	0.837899	0.0209267	0.991288	0.992693	1	-0.1215	0.0374642	-0.00667181	0.398358	0.0444444	21769
Chr1	444250	0.243055	0.681393	0.973979	0.975359	1	-0.119752	0.0275498	-0.0526894	0.555371	0.0222222	21453
Chr1	444540	0.858978	0.0157843	0.993423	0.994831	1	-0.123513	0.0983623	0.00228167	0.156854	0.311111	59236
Chr1	444601	0.837899	0.0209267	0.991288	0.992693	1	-0.1215	0.0374642	-0.00667181	0.398358	0.0444444	21769
Chr1	444632	0.8987	0.00810318	0.995744	0.997155	1	-0.123044	0.0920067	0.00194421	0.186524	0.244444	56109
Chr1	444646	0.637728	0.110863	0.990017	0.991421	1	-0.117565	0.118214	-0.00599299	0.15562	0.377778	101969
Chr1	444960	0.491596	0.236516	0.980131	0.98152	1	-0.115838	0.112033	-0.00879657	0.156604	0.355556	59667
Chr1	445079	0.243055	0.681393	0.973979	0.975359	1	-0.119752	0.0275498	-0.0526894	0.555371	0.0222222	21453
Chr1	445233	0.731497	0.0588706	0.990017	0.991421	1	-0.118876	0.115223	-0.00425792	0.151639	0.377778	59668
Chr1	445336	0.672795	0.0891749	0.990017	0.991421	1	-0.123491	0.0422531	0.0104788	0.303318	0.0666667	89224
Chr1	445370	0.672795	0.0891749	0.990017	0.991421	1	-0.123491	0.0422531	0.0104788	0.303318	0.0666667	89224
Chr1	445505	0.243055	0.681393	0.973979	0.975359	1	-0.119752	0.0275498	-0.0526894	0.555371	0.0222222	21453
Chr1	445576	0.80163	0.0315602	0.990017	0.991421	1	-0.120131	0.0962034	-0.0036795	0.178916	0.266667	58175
Chr1	445797	0.413716	0.334049	0.977701	0.979087	1	-0.128989	0.104132	0.0110824	0.166195	0.311111	56134
Chr1	446022	0.637728	0.110863	0.990017	0.991421	1	-0.117565	0.118214	-0.00599299	0.15562	0.377778	101969
Chr1	446183	0.941315	0.00270971	0.996836	0.998249	1	-0.122852	0.12646	0.000898478	0.149052	0.422222	101975
Chr1	446628	0.289034	0.562059	0.973979	0.975359	1	-0.12393	0.0245526	0.0413222	0.478937	0.0222222	3379
Chr1	446756	0.581426	0.151968	0.988795	0.990197	1	-0.120661	0.0340668	-0.0161195	0.357675	0.0444444	31621
Chr1	447293	0.483944	0.244981	0.979974	0.981363	1	-0.114491	0.133553	-0.00900243	0.15749	0.422222	56740
Chr1	449510	0.961749	0.00115001	0.996836	0.998249	1	-0.121756	0.0867765	-0.000759083	0.193296	0.222222	56108
Chr1	449560	0.815844	0.0271198	0.990374	0.991778	1	-0.123426	0.0709462	0.00428242	0.224624	0.155556	12219
Chr1	449689	0.858233	0.0159533	0.993354	0.994762	1	-0.122747	0.046343	0.00367691	0.251428	0.0888889	28351
Chr1	451464	0.961749	0.00115001	0.996836	0.998249	1	-0.121756	0.0867765	-0.000759083	0.193296	0.222222	56108
Chr1	452718	0.628766	0.116869	0.990017	0.991421	1	-0.127204	0.129835	0.00638809	0.161571	0.4	56960
Chr1	453120	0.906253	0.0069345	0.995794	0.997206	1	-0.122599	0.0538882	0.00227722	0.236162	0.111111	6732
Chr1	453993	0.251982	0.65614	0.973979	0.975359	1	-0.136432	0.154464	0.0146649	0.157478	0.488889	154542
Chr1	454505	0.854811	0.0167414	0.992951	0.994359	1	-0.120059	0.136378	-0.00228917	0.152806	0.444444	128590
Chr1	454535	0.25365	0.651543	0.973979	0.975359	1	-0.116163	0.065068	-0.0190629	0.205416	0.155556	6755
Chr1	454792	0.681084	0.084454	0.990017	0.991421	1	-0.124263	0.0656924	0.00697517	0.207459	0.155556	85765
Chr1	454953	0.891741	0.00926173	0.995744	0.997155	1	-0.122745	0.059705	0.002442	0.219141	0.133333	6733
Chr1	455765	0.0872801	1.46192	0.954393	0.955746	1	-0.114271	0.0580838	-0.0293356	0.212926	0.133333	21995
Chr1	455996	0.282239	0.578139	0.973979	0.975359	1	-0.112378	0.111723	-0.0145736	0.166576	0.333333	15879
Chr1	456097	0.282239	0.578139	0.973979	0.975359	1	-0.112378	0.111723	-0.0145736	0.166576	0.333333	15879
Chr1	457036	0.564329	0.166132	0.986738	0.988137	1	-0.120204	0.0419188	-0.014167	0.300698	0.0666667	21642
Chr1	457096	0.564329	0.166132	0.986738	0.988137	1	-0.120204	0.0419188	-0.014167	0.300698	0.0666667	21642
Chr1	457129	0.949672	0.00199196	0.996836	0.998249	1	-0.121813	0.0556441	-0.00126246	0.244269	0.111111	21841
Chr1	457815	0.813539	0.0278157	0.990374	0.991778	1	-0.121199	0.0479261	-0.00503255	0.260649	0.0888889	22955
Chr1	458348	0.951764	0.00182965	0.996836	0.998249	1	-0.122248	0.0334435	0.00173441	0.35015	0.0444444	646
Chr1	459037	0.311598	0.511945	0.97564	0.977023	1	-0.117261	0.0599155	-0.0181212	0.219948	0.133333	89334
Chr1	459541	0.840641	0.0202154	0.991617	0.993023	1	-0.12297	0.0546333	0.0039442	0.239604	0.111111	93800
Chr1	459880	0.564329	0.166132	0.986738	0.988137	1	-0.120204	0.0419188	-0.014167	0.300698	0.0666667	21642
Chr1	460157	0.951764	0.00182965	0.996836	0.998249	1	-0.122248	0.0334435	0.00173441	0.35015	0.0444444	646
Chr1	463226	0.256952	0.642552	0.973979	0.975359	1	-0.129137	0.0773999	0.0176103	0.191066	0.2	87906
Chr1	465096	0.238924	0.693467	0.973979	0.975359	1	-0.107889	0.148931	-0.0145268	0.151801	0.488889	92177
Chr1	465237	0.595642	0.14081	0.989523	0.990925	1	-0.125056	0.0693755	0.00952327	0.219497	0.155556	17250
Chr1	466372	0.541599	0.186292	0.985752	0.98715	1	-0.114657	0.149597	-0.0076058	0.152484	0.488889	90416
Chr1	467200	0.385701	0.376226	0.97564	0.977023	1	-0.125915	0.0553916	0.0171959	0.243104	0.111111	23097
Chr1	467322	0.264738	0.621905	0.973979	0.975359	1	-0.127548	0.0613687	0.020453	0.225512	0.133333	89556
Chr1	467517	0.293968	0.55068	0.974956	0.976338	1	-0.131678	0.11288	0.0134782	0.157802	0.355556	90185
Chr1	469995	0.809159	0.0291637	0.990061	0.991465	1	-0.123817	0.0880391	0.00352558	0.178332	0.244444	93477
Chr1	470665	0.655594	0.0994602	0.990017	0.991421	1	-0.124551	0.068479	0.00691304	0.189497	0.177778	51095
Chr1	470901	0.800383	0.031967	0.990017	0.991421	1	-0.124352	0.109791	0.00317564	0.153431	0.355556	98645
Chr1	470978	0.918282	0.00526314	0.996304	0.997716	1	-0.122698	0.0730361	0.00151221	0.180009	0.2	96094
Chr1	471611	0.416683	0.329825	0.977701	0.979087	1	-0.12531	0.0500603	0.018093	0.273047	0.0888889	89287
Chr1	472391	0.932532	0.00358367	0.996836	0.998249	1	-0.12279	0.101299	0.0011203	0.16161	0.311111	44341
Chr1	472498	0.804833	0.0305284	0.990017	0.991421	1	-0.119961	0.106111	-0.00319793	0.158104	0.333333	45653
Chr1	472732	0.768006	0.0435078	0.990017	0.991421	1	-0.125058	0.123397	0.00351061	0.145408	0.422222	90624
Chr1	473601	0.396864	0.358903	0.975911	0.977294	1	-0.127381	0.07749	0.0132185	0.191294	0.2	26986
Chr1	473632	0.419012	0.326542	0.978653	0.98004	1	-0.124698	0.0413574	0.0195361	0.296293	0.0666667	5526
Chr1	473759	0.495128	0.232682	0.980131	0.98152	1	-0.12338	0.0261353	0.0289506	0.519611	0.0222222	200
Chr1	474387	0.911605	0.00616205	0.995794	0.997206	1	-0.122817	0.0805575	0.00162845	0.179151	0.222222	27230
Chr1	474406	0.234547	0.706536	0.973979	0.975359	1	-0.128068	0.0630616	0.0192045	0.198845	0.155556	17271
Chr1	476225	0.719592	0.0644419	0.990017	0.991421	1	-0.120802	0.045616	-0.00726135	0.247186	0.0888889	6128
Chr1	476254	0.719592	0.0644419	0.990017	0.991421	1	-0.120802	0.045616	-0.00726135	0.247186	0.0888889	6128
Chr1	476544	0.90412	0.00725508	0.995794	0.997206	1	-0.120843	0.12736	-0.00148066	0.150123	0.422222	142078
Chr1	477037	0.165052	0.96366	0.973979	0.975359	1	-0.118711	0.03247	-0.0380559	0.338355	0.0444444	5831
Chr1	477287	0.817422	0.0266486	0.990374	0.991778	1	-0.12009	0.106685	-0.00281658	0.149036	0.355556	31934
Chr1	477309	0.817422	0.0266486	0.990374	0.991778	1	-0.12009	0.106685	-0.00281658	0.149036	0.355556	31934
Chr1	477628	0.830675	0.0228629	0.990653	0.992057	1	-0.124577	0.142421	0.0025404	0.14512	0.488889	32596
Chr1	477663	0.915897	0.00557604	0.995794	0.997206	1	-0.120978	0.129537	-0.00125446	0.145077	0.444444	32595
Chr1	477876	0.915897	0.00557604	0.995794	0.997206	1	-0.120978	0.129537	-0.00125446	0.145077	0.444444	32595
Chr1	478552	0.879521	0.0114877	0.995211	0.996622	1	-0.120741	0.109693	-0.00190242	0.153294	0.355556	32594
Chr1	478577	0.745651	0.052611	0.990017	0.991421	1	-0.120582	0.0582295	-0.00680069	0.256182	0.111111	26867
Chr1	479147	0.481837	0.247352	0.979974	0.981363	1	-0.126495	0.0776081	0.0110044	0.191594	0.2	90565
Chr1	479508	0.978716	0.000355867	0.997506	0.99892	1	-0.122346	0.116364	0.00033458	0.153157	0.377778	96399
Chr1	480303	0.759552	0.046839	0.990017	0.991421	1	-0.124468	0.0955841	0.00410994	0.164073	0.288889	27198
Chr1	480540	0.725235	0.0617658	0.990017	0.991421	1	-0.123713	0.0576151	0.00728657	0.253353	0.111111	128783
Chr1	480884	0.419012	0.326542	0.978653	0.98004	1	-0.124698	0.0413574	0.0195361	0.296293	0.0666667	5526
Chr1	481814	0.921287	0.00488191	0.99665	0.998063	1	-0.12262	0.0662117	0.00169225	0.209157	0.155556	95828
Chr1	482966	0.840732	0.0201919	0.991617	0.993023	1	-0.123399	0.0802999	0.0029377	0.178565	0.222222	95829
Chr1	483006	0.81433	0.0275759	0.990374	0.991778	1	-0.123071	0.0523068	0.00549936	0.286061	0.0888889	16569
Chr1	483463	0.786551	0.0366642	0.990017	0.991421	1	-0.124194	0.0955751	0.0036363	0.164057	0.288889	90567
Chr1	485242	0.287595	0.565424	0.973979	0.975359	1	-0.111222	0.126225	-0.0128738	0.148772	0.422222	94358
Chr1	486440	0.13219	1.1333	0.973979	0.975359	1	-0.106636	0.127554	-0.0183047	0.150355	0.422222	30767
Chr1	487641	0.0603995	1.76319	0.931698	0.933019	1	-0.103713	0.122493	-0.0229754	0.152351	0.4	30762
Chr1	488426	0.0517075	1.8926	0.929128	0.930445	1	-0.14099	0.12173	0.0250096	0.160297	0.377778	142685
Chr1	489664	0.753301	0.0493888	0.990017	0.991421	1	-0.125489	0.132579	0.00402108	0.156331	0.422222	40788
Chr1	489844	0.838566	0.0207526	0.991375	0.99278	1	-0.120006	0.125777	-0.00260977	0.156475	0.4	142691
Chr1	491042	0.73132	0.0589514	0.990017	0.991421	1	-0.119928	0.0780451	-0.00487312	0.17343	0.222222	44298
Chr1	491701	0.663937	0.0943879	0.990017	0.991421	1	-0.124719	0.074888	0.00738502	0.207792	0.177778	140172
Chr1	492528	0.887466	0.0100128	0.995508	0.996919	1	-0.123829	0.150263	0.00177467	0.153168	0.488889	142692
Chr1	494725	0.383751	0.379326	0.97564	0.977023	1	-0.128247	0.0875095	0.012588	0.177238	0.244444	140169
Chr1	495164	0.45778	0.275658	0.978961	0.980349	1	-0.11638	0.0950502	-0.0107128	0.176736	0.266667	15860
Chr1	495626	0.174917	0.920143	0.973979	0.975359	1	-0.127304	0.0489422	0.0293098	0.266557	0.0888889	18036
Chr1	495988	0.383751	0.379326	0.97564	0.977023	1	-0.128247	0.0875095	0.012588	0.177238	0.244444	140169
Chr1	496730	0.97582	0.000459355	0.997144	0.998557	1	-0.121778	0.127748	-0.000394508	0.158951	0.4	40784
Chr1	496957	0.24966	0.662604	0.973979	0.975359	1	-0.113626	0.0913082	-0.017319	0.185082	0.244444	15859
Chr1	497166	0.668926	0.0914306	0.990017	0.991421	1	-0.127222	0.147136	0.00524562	0.149958	0.488889	142841
Chr1	497991	0.492591	0.235431	0.980131	0.98152	1	-0.127053	0.0893324	0.00929854	0.165919	0.266667	98658
Chr1	498836	0.987345	0.000125791	0.997798	0.999213	1	-0.122003	0.0702824	-0.000252813	0.19465	0.177778	44297
Chr1	501627	0.140117	1.08834	0.973979	0.975359	1	-0.135262	0.111002	0.0185187	0.155145	0.355556	98661
Chr1	502669	0.304081	0.528105	0.97564	0.977023	1	-0.129902	0.0941324	0.013515	0.161539	0.288889	98659
Chr1	503836	0.100722	1.34704	0.9632	0.964565	1	-0.107437	0.111358	-0.0206104	0.155648	0.355556	15923
Chr1	503930	0.0959627	1.3857	0.9632	0.964565	1	-0.108008	0.105634	-0.0211284	0.157385	0.333333	15922
Chr1	505029	0.828876	0.0233589	0.990653	0.992057	1	-0.124267	0.123437	0.00271672	0.153536	0.4	41484
Chr1	505239	0.254879	0.648181	0.973979	0.975359	1	-0.125926	0.0431713	0.0287421	0.310506	0.0666667	16562
Chr1	505948	0.107166	1.29776	0.9632	0.964565	1	-0.128845	0.0533378	0.0303804	0.233618	0.111111	44036
Chr1	506716	0.498604	0.228953	0.980766	0.982157	1	-0.119454	0.0492943	-0.0148456	0.268602	0.0888889	28372
Chr1	506757	0.926021	0.00431078	0.996836	0.998249	1	-0.1224	0.0421419	0.00229946	0.302447	0.0666667	28368
Chr1	507419	0.311172	0.512848	0.97564	0.977023	1	-0.131706	0.117218	0.0127231	0.154294	0.377778	97941
Chr1	507706	0.855811	0.0165092	0.993063	0.994471	1	-0.124409	0.156114	0.00236793	0.159171	0.488889	99511
Chr1	514658	0.72372	0.062478	0.990017	0.991421	1	-0.123033	0.0347242	0.0105749	0.365588	0.0444444	84353
Chr1	514679	0.867435	0.0139308	0.993874	0.995283	1	-0.121434	0.0497689	-0.00370837	0.271357	0.0888889	17270
Chr1	514894	0.439969	0.298182	0.978961	0.980349	1	-0.116653	0.0871866	-0.0111287	0.176571	0.244444	43851
Chr1	515126	0.693526	0.0776471	0.990017	0.991421	1	-0.123506	0.0454929	0.0105951	0.328622	0.0666667	17221
Chr1	516438	0.655478	0.0995315	0.990017	0.991421	1	-0.118487	0.0995816	-0.0057963	0.158829	0.311111	32598
Chr1	516613	0.186535	0.872387	0.973979	0.975359	1	-0.134039	0.112187	0.017919	0.167276	0.333333	140241
Chr1	516944	0.677894	0.0862529	0.990017	0.991421	1	-0.11903	0.090998	-0.00574463	0.169072	0.266667	52406
Chr1	517553	0.567173	0.163718	0.986738	0.988137	1	-0.117701	0.0947016	-0.00823534	0.176077	0.266667	15867
Chr1	518652	0.86792	0.013828	0.993874	0.995283	1	-0.124089	0.147056	0.00213781	0.157014	0.466667	141717
Chr1	518782	0.450207	0.285065	0.978961	0.980349	1	-0.112705	0.152809	-0.00960132	0.15578	0.488889	98630
Chr1	519069	0.893797	0.00891126	0.995744	0.997155	1	-0.120719	0.126287	-0.00171739	0.157116	0.4	94236
Chr1	519222	0.714469	0.0669272	0.990017	0.991421	1	-0.120915	0.0412189	-0.00883736	0.295205	0.0666667	28271
Chr1	519387	0.559089	0.170642	0.986738	0.988137	1	-0.128863	0.142309	0.0072531	0.151909	0.466667	141718
Chr1	519456	0.432892	0.307526	0.978961	0.980349	1	-0.131485	0.147261	0.0111222	0.173785	0.422222	140846
Chr1	519471	0.432892	0.307526	0.978961	0.980349	1	-0.131485	0.147261	0.0111222	0.173785	0.422222	140846
Chr1	519537	0.318407	0.497739	0.97564	0.977023	1	-0.132527	0.128994	0.0138091	0.169957	0.377778	140845
Chr1	519672	0.855126	0.016668	0.99299	0.994397	1	-0.119818	0.152683	-0.00232667	0.155651	0.488889	98334
Chr1	520098	0.669653	0.0910043	0.990017	0.991421	1	-0.117037	0.145399	-0.00541743	0.155232	0.466667	98333
Chr1	520313	0.855126	0.016668	0.99299	0.994397	1	-0.119818	0.152683	-0.00232667	0.155651	0.488889	98334
Chr1	520997	0.880038	0.0113886	0.995211	0.996622	1	-0.121011	0.0884536	-0.00243559	0.197107	0.222222	46226
Chr1	521183	0.850319	0.017806	0.992413	0.99382	1	-0.123487	0.0910626	0.00285162	0.184575	0.244444	46227
Chr1	521480	0.746486	0.0522537	0.990017	0.991421	1	-0.119557	0.0966312	-0.00475483	0.179725	0.266667	46228
Chr1	521985	0.786517	0.036676	0.990017	0.991421	1	-0.124065	0.0897613	0.00443541	0.200078	0.222222	46223
Chr1	522045	0.331512	0.471491	0.97564	0.977023	1	-0.109891	0.154744	-0.0124795	0.157765	0.488889	47904
Chr1	522223	0.176458	0.913601	0.973979	0.975359	1	-0.113193	0.082141	-0.0200251	0.182755	0.222222	16242
Chr1	522600	0.850319	0.017806	0.992413	0.99382	1	-0.123487	0.0910626	0.00285162	0.184575	0.244444	46227
Chr1	525870	0.524404	0.202612	0.983931	0.985326	1	-0.117532	0.0885462	-0.00932929	0.179379	0.244444	87542
Chr1	525927	0.462766	0.269598	0.978961	0.980349	1	-0.119129	0.0509336	-0.0133379	0.222488	0.111111	41803
Chr1	526370	0.200334	0.81997	0.973979	0.975359	1	-0.113071	0.0876862	-0.0184555	0.177603	0.244444	16243
Chr1	527208	0.27483	0.596238	0.973979	0.975359	1	-0.130728	0.0979683	0.0176612	0.19882	0.244444	140820
Chr1	527584	0.470684	0.260185	0.978961	0.980349	1	-0.113999	0.137967	-0.00910586	0.154601	0.444444	16307
Chr1	528019	0.481775	0.247421	0.979974	0.981363	1	-0.113864	0.143787	-0.00881759	0.153498	0.466667	16308
Chr1	528433	0.86973	0.0134483	0.993874	0.995283	1	-0.123484	0.104313	0.00223551	0.166489	0.311111	142675
Chr1	528715	0.409305	0.340409	0.977701	0.979087	1	-0.113006	0.135554	-0.0107608	0.159869	0.422222	16306
Chr1	529253	0.355741	0.426437	0.97564	0.977023	1	-0.115817	0.0842808	-0.0141214	0.187622	0.222222	15857
Chr1	529635	0.65801	0.097975	0.990017	0.991421	1	-0.120058	0.057531	-0.00763285	0.210805	0.133333	42023
Chr1	529667	0.165924	0.959694	0.973979	0.975359	1	-0.128469	0.0581052	0.0239094	0.213008	0.133333	42289
Chr1	529908	0.62717	0.117959	0.990017	0.991421	1	-0.125486	0.0862888	0.00693985	0.174716	0.244444	94807
Chr1	530008	0.835262	0.0216231	0.99122	0.992625	1	-0.123044	0.0571398	0.00427595	0.251164	0.111111	16702
Chr1	530445	0.940819	0.00275587	0.996836	0.998249	1	-0.121265	0.136761	-0.000980581	0.161304	0.422222	99475
Chr1	530553	0.857071	0.0162187	0.993202	0.99461	1	-0.124215	0.144398	0.00238671	0.161863	0.444444	99477
Chr1	530821	0.371631	0.399102	0.97564	0.977023	1	-0.132523	0.143718	0.0111747	0.153425	0.466667	99502
Chr1	530910	0.638729	0.110204	0.990017	0.991421	1	-0.117476	0.120881	-0.00577189	0.150325	0.4	37853
Chr1	531014	0.857071	0.0162187	0.993202	0.99461	1	-0.124215	0.144398	0.00238671	0.161863	0.444444	99477
Chr1	531179	0.462766	0.269598	0.978961	0.980349	1	-0.119129	0.0509336	-0.0133379	0.222488	0.111111	41803
Chr1	531247	0.390218	0.369131	0.975886	0.977269	1	-0.130705	0.123511	0.0113981	0.162667	0.377778	149005
Chr1	531523	0.158858	0.992534	0.973979	0.975359	1	-0.115541	0.0587138	-0.0294871	0.25841	0.111111	17128
Chr1	531716	0.462766	0.269598	0.978961	0.980349	1	-0.119129	0.0509336	-0.0133379	0.222488	0.111111	41803
Chr1	531836	0.513488	0.213477	0.98174	0.983131	1	-0.126959	0.0919758	0.00842173	0.157774	0.288889	77520
Chr1	531856	0.940819	0.00275587	0.996836	0.998249	1	-0.121265	0.136761	-0.000980581	0.161304	0.422222	99475
Chr1	532048	0.756925	0.0479017	0.990017	0.991421	1	-0.125642	0.140606	0.00399183	0.157582	0.444444	99476
Chr1	532225	0.620854	0.122335	0.989523	0.990925	1	-0.119891	0.0557954	-0.00825718	0.204139	0.133333	125641
Chr1	532428	0.462766	0.269598	0.978961	0.980349	1	-0.119129	0.0509336	-0.0133379	0.222488	0.111111	41803
Chr1	532586	0.462766	0.269598	0.978961	0.980349	1	-0.119129	0.0509336	-0.0133379	0.222488	0.111111	41803
Chr1	533517	0.859678	0.0156263	0.993497	0.994906	1	-0.120924	0.0817148	-0.00263107	0.181785	0.222222	44060
Chr1	534195	0.560526	0.169397	0.986738	0.988137	1	-0.12597	0.0824101	0.00872326	0.183367	0.222222	94806
Chr1	534357	0.462766	0.269598	0.978961	0.980349	1	-0.119129	0.0509336	-0.0133379	0.222488	0.111111	41803
Chr1	534432	0.299431	0.538363	0.975624	0.977007	1	-0.118333	0.0461702	-0.0211512	0.25042	0.0888889	42238
Chr1	534798	0.857071	0.0162187	0.993202	0.99461	1	-0.124215	0.144398	0.00238671	0.161863	0.444444	99477
Chr1	534863	0.857071	0.0162187	0.993202	0.99461	1	-0.124215	0.144398	0.00238671	0.161863	0.444444	99477
Chr1	535460	0.857071	0.0162187	0.993202	0.99461	1	-0.124215	0.144398	0.00238671	0.161863	0.444444	99477
Chr1	536564	0.857071	0.0162187	0.993202	0.99461	1	-0.124215	0.144398	0.00238671	0.161863	0.444444	99477
Chr1	538503	0.52954	0.197637	0.985073	0.986469	1	-0.127767	0.111127	0.00851071	0.165677	0.333333	140295
Chr1	539103	0.49068	0.237517	0.980131	0.98152	1	-0.127925	0.104318	0.00937188	0.166496	0.311111	140165
Chr1	539464	0.770551	0.0425311	0.990017	0.991421	1	-0.122888	0.0354536	0.00893592	0.374344	0.0444444	84655
Chr1	539658	0.515881	0.21106	0.981871	0.983263	1	-0.12832	0.117955	0.00875663	0.16498	0.355556	140285
Chr1	539733	0.52954	0.197637	0.985073	0.986469	1	-0.127767	0.111127	0.00851071	0.165677	0.333333	140295
Chr1	540058	0.662437	0.0952881	0.990017	0.991421	1	-0.126175	0.114947	0.00573937	0.160725	0.355556	78936
Chr1	541751	0.492238	0.235815	0.980131	0.98152	1	-0.127329	0.0941401	0.00981624	0.175015	0.266667	134796
Chr1	543148	0.372655	0.397396	0.97564	0.977023	1	-0.129519	0.102899	0.0119342	0.164201	0.311111	140235
Chr1	544068	0.662391	0.095316	0.990017	0.991421	1	-0.12464	0.072341	0.00716172	0.200527	0.177778	94799
Chr1	544813	0.95533	0.00156885	0.996836	0.998249	1	-0.122536	0.0973473	0.00083056	0.181078	0.266667	94804
Chr1	545171	0.372988	0.396843	0.97564	0.977023	1	-0.11499	0.0985619	-0.012294	0.169268	0.288889	140223
Chr1	545770	0.746338	0.0523169	0.990017	0.991421	1	-0.123573	0.0572174	0.00665831	0.251521	0.111111	43998
Chr1	545856	0.426575	0.316065	0.978961	0.980349	1	-0.128909	0.10576	0.010953	0.16883	0.311111	94475
Chr1	547263	0.692558	0.0781649	0.990017	0.991421	1	-0.12359	0.0478709	0.00842115	0.260328	0.0888889	140167
Chr1	548319	0.773123	0.0415561	0.990017	0.991421	1	-0.124516	0.103382	0.0038929	0.164982	0.311111	141209
Chr1	548483	0.491791	0.236303	0.980131	0.98152	1	-0.130414	0.1487	0.00936063	0.166721	0.444444	141447
Chr1	548499	0.325453	0.483454	0.97564	0.977023	1	-0.132672	0.132652	0.0132232	0.165108	0.4	141438
Chr1	548999	0.970376	0.000689546	0.996836	0.998249	1	-0.122311	0.0724582	0.000698053	0.229556	0.155556	46684
Chr1	551983	0.647554	0.104499	0.990017	0.991421	1	-0.124256	0.059124	0.00973291	0.260298	0.111111	18298
Chr1	552777	0.682289	0.08378	0.990017	0.991421	1	-0.126213	0.123624	0.00545235	0.162816	0.377778	51322
Chr1	552796	0.831707	0.0225808	0.99088	0.992285	1	-0.123225	0.0661869	0.00363735	0.209076	0.155556	40276
Chr1	552933	0.884415	0.0105668	0.995333	0.996744	1	-0.123474	0.116677	0.00182793	0.153574	0.377778	155160
Chr1	552985	0.919545	0.00510117	0.996563	0.997975	1	-0.121092	0.121701	-0.00132542	0.160259	0.377778	46719
Chr1	553285	0.642211	0.107931	0.990017	0.991421	1	-0.125825	0.098971	0.00599778	0.15784	0.311111	46341
Chr1	553789	0.750329	0.0506272	0.990017	0.991421	1	-0.124477	0.0923593	0.00446997	0.171647	0.266667	142248
Chr1	553991	0.412403	0.335931	0.977701	0.979087	1	-0.116819	0.079822	-0.0118677	0.177477	0.222222	50835
Chr1	554693	0.844158	0.0193215	0.991617	0.993023	1	-0.120942	0.0725747	-0.0032379	0.201194	0.177778	23195
Chr1	555109	0.219386	0.75419	0.973979	0.975359	1	-0.10808	0.141042	-0.0150142	0.150546	0.466667	49504
Chr1	557507	0.818315	0.0263841	0.990374	0.991778	1	-0.122968	0.0481046	0.00492094	0.261688	0.0888889	5610
Chr1	557564	0.745758	0.0525652	0.990017	0.991421	1	-0.120532	0.0601028	-0.00702637	0.264798	0.111111	16575
Chr1	557774	0.572453	0.159298	0.987515	0.988915	1	-0.128199	0.132894	0.00723005	0.156705	0.422222	39395
Chr1	558220	0.368428	0.40448	0.97564	0.977023	1	-0.111419	0.146099	-0.0109169	0.148894	0.488889	156528
Chr1	558379	0.932607	0.00357566	0.996836	0.998249	1	-0.122541	0.0657661	0.00167789	0.242316	0.133333	16913
Chr1	562011	0.824262	0.0246569	0.990374	0.991778	1	-0.123056	0.0543384	0.00541377	0.297803	0.0888889	16574
Chr1	562625	0.553266	0.175749	0.986644	0.988043	1	-0.126414	0.0900023	0.00810072	0.167187	0.266667	140170
Chr1	562761	0.827719	0.0236808	0.990433	0.991837	1	-0.124324	0.125817	0.00278863	0.156526	0.4	39394
Chr1	562975	0.876561	0.0120637	0.994761	0.996171	1	-0.121586	0.0416972	-0.00380202	0.29896	0.0666667	5075
Chr1	564476	0.731197	0.0590079	0.990017	0.991421	1	-0.123674	0.0575509	0.00592828	0.210881	0.133333	29110
Chr1	565080	0.432022	0.308691	0.978961	0.980349	1	-0.115648	0.101266	-0.0111559	0.173985	0.288889	36535
Chr1	565302	0.292928	0.553058	0.974956	0.976338	1	-0.129401	0.0862531	0.0149483	0.174642	0.244444	141194
Chr1	566941	0.0625068	1.7348	0.931698	0.933019	1	-0.102083	0.134291	-0.0225121	0.150449	0.444444	95943
Chr1	567457	0.097382	1.37395	0.9632	0.964565	1	-0.106071	0.120467	-0.0200279	0.149804	0.4	95942
Chr1	568429	0.936895	0.00313415	0.996836	0.998249	1	-0.121722	0.0585709	-0.00139248	0.214794	0.133333	29111
Chr1	568766	0.598532	0.138608	0.989523	0.990925	1	-0.117553	0.106192	-0.00681121	0.158226	0.333333	73830
Chr1	568924	0.45012	0.285174	0.978961	0.980349	1	-0.114778	0.119301	-0.00968237	0.157065	0.377778	73981
Chr1	569727	0.305468	0.525085	0.97564	0.977023	1	-0.128948	0.0830698	0.015423	0.184868	0.222222	17085
Chr1	569745	0.577955	0.154776	0.988737	0.990139	1	-0.124713	0.0588928	0.0117901	0.259234	0.111111	18039
Chr1	569781	0.415905	0.330929	0.977701	0.979087	1	-0.126984	0.0746979	0.0137559	0.20725	0.177778	17039
Chr1	570322	0.349047	0.438459	0.97564	0.977023	1	-0.127786	0.0756029	0.0142327	0.186515	0.2	120619
Chr1	571205	0.50804	0.219051	0.981359	0.982751	1	-0.12762	0.10295	0.00829019	0.15333	0.333333	132204
Chr1	572053	0.395439	0.361076	0.975911	0.977294	1	-0.130164	0.117087	0.0113492	0.163752	0.355556	75468
Chr1	572161	0.419888	0.325314	0.978961	0.980349	1	-0.126922	0.0743839	0.0120716	0.183426	0.2	57640
Chr1	572328	0.602453	0.135656	0.989523	0.990925	1	-0.116389	0.134509	-0.0067556	0.158627	0.422222	78178
Chr1	572586	0.346992	0.442214	0.97564	0.977023	1	-0.128162	0.080128	0.0136537	0.178173	0.222222	130650
Chr1	572643	0.612181	0.128506	0.989523	0.990925	1	-0.127134	0.122211	0.0063008	0.151997	0.4	151088
Chr1	572773	0.330096	0.47426	0.97564	0.977023	1	-0.12858	0.0826821	0.013269	0.16726	0.244444	132969
Chr1	573738	0.362807	0.414077	0.97564	0.977023	1	-0.126772	0.064254	0.0150394	0.202751	0.155556	22885
Chr1	574162	0.33667	0.461535	0.97564	0.977023	1	-0.130328	0.105915	0.0123518	0.157808	0.333333	77622
Chr1	575678	0.346992	0.442214	0.97564	0.977023	1	-0.128162	0.080128	0.0136537	0.178173	0.222222	130650
Chr1	577323	0.653851	0.10054	0.990017	0.991421	1	-0.117397	0.128619	-0.00556114	0.151621	0.422222	109133
Chr1	577493	0.514646	0.212304	0.98174	0.983131	1	-0.118442	0.0696828	-0.0102705	0.192938	0.177778	46542
Chr1	577897	0.0138521	3.02845	0.749295	0.750357	1	-0.114147	0.0425618	-0.0595976	0.305737	0.0666667	8958
Chr1	578991	0.514646	0.212304	0.98174	0.983131	1	-0.118442	0.0696828	-0.0102705	0.192938	0.177778	46542
Chr1	579884	0.462828	0.269524	0.978961	0.980349	1	-0.117118	0.083901	-0.0111944	0.186759	0.222222	37392
Chr1	580914	0.794477	0.0339307	0.990017	0.991421	1	-0.120013	0.0983048	-0.00359978	0.16882	0.288889	37396
Chr1	581414	0.156554	1.0036	0.973979	0.975359	1	-0.13287	0.0947279	0.0186526	0.162579	0.288889	130655
Chr1	581476	0.235639	0.703246	0.973979	0.975359	1	-0.109567	0.130574	-0.0140924	0.146249	0.444444	99139
Chr1	581634	0.0986287	1.36379	0.9632	0.964565	1	-0.113127	0.0684122	-0.0252181	0.189307	0.177778	34828
Chr1	581969	0.167914	0.950734	0.973979	0.975359	1	-0.131883	0.0884632	0.0183547	0.164274	0.266667	130654
Chr1	582136	0.430871	0.310237	0.978961	0.980349	1	-0.114708	0.115547	-0.00977495	0.15207	0.377778	75933
Chr1	582166	0.3834	0.379885	0.97564	0.977023	1	-0.114331	0.109895	-0.0109156	0.153578	0.355556	76881
Chr1	583573	0.221075	0.748691	0.973979	0.975359	1	-0.132424	0.104671	0.0154953	0.155931	0.333333	149796
Chr1	584008	0.144622	1.06404	0.973979	0.975359	1	-0.13503	0.110266	0.0181928	0.154104	0.355556	149797
Chr1	584156	0.720904	0.0638143	0.990017	0.991421	1	-0.117855	0.145517	-0.0045416	0.155359	0.466667	74317
Chr1	584213	0.315513	0.503728	0.97564	0.977023	1	-0.116144	0.0738131	-0.0148735	0.181979	0.2	46543
Chr1	585048	0.170846	0.937752	0.973979	0.975359	1	-0.131438	0.0850808	0.0191134	0.17222	0.244444	130652
Chr1	585995	0.0454868	2.00025	0.910302	0.911592	1	-0.112387	0.0618104	-0.0311994	0.194744	0.155556	42362
Chr1	586205	0.170846	0.937752	0.973979	0.975359	1	-0.131438	0.0850808	0.0191134	0.17222	0.244444	130652
Chr1	586899	0.978774	0.000353928	0.997506	0.99892	1	-0.121781	0.144103	-0.000335152	0.153838	0.466667	74316
Chr1	586941	0.857331	0.0161591	0.99325	0.994658	1	-0.120741	0.0927084	-0.00253603	0.172307	0.266667	37393
Chr1	587094	0.791941	0.0347927	0.990017	0.991421	1	-0.124183	0.0975446	0.00361656	0.167494	0.288889	37395
Chr1	587232	0.748523	0.0513884	0.990017	0.991421	1	-0.124619	0.0970212	0.00437048	0.16658	0.288889	68613
Chr1	588464	0.243913	0.678918	0.973979	0.975359	1	-0.129614	0.0803482	0.0169209	0.178675	0.222222	130644
Chr1	589142	0.170846	0.937752	0.973979	0.975359	1	-0.131438	0.0850808	0.0191134	0.17222	0.244444	130652
Chr1	589688	0.11883	1.21634	0.968359	0.969732	1	-0.140365	0.145513	0.0186864	0.148293	0.488889	141340
Chr1	590536	0.380089	0.385206	0.97564	0.977023	1	-0.11753	0.0649251	-0.0146675	0.204948	0.155556	129149
Chr1	590666	0.163007	0.973052	0.973979	0.975359	1	-0.132663	0.0943226	0.0182928	0.161871	0.288889	127539
Chr1	590903	0.367426	0.406176	0.97564	0.977023	1	-0.117148	0.0684172	-0.0139097	0.189321	0.177778	92800
Chr1	591584	0.276616	0.59182	0.973979	0.975359	1	-0.128181	0.0698605	0.0171208	0.193445	0.177778	99799
Chr1	592597	0.00741953	3.58424	0.646931	0.647848	1	-0.109186	0.0624436	-0.0414881	0.19682	0.155556	9144
Chr1	592867	0.0144279	2.99251	0.755495	0.756566	1	-0.110661	0.0602309	-0.0428703	0.221156	0.133333	86463
Chr1	592984	0.680899	0.084558	0.990017	0.991421	1	-0.124426	0.0704121	0.00656101	0.195021	0.177778	30853
Chr1	593706	0.63964	0.109606	0.990017	0.991421	1	-0.124253	0.0577217	0.0081002	0.211537	0.133333	114804
Chr1	593807	0.742615	0.053921	0.990017	0.991421	1	-0.12334	0.0479818	0.00701351	0.260973	0.0888889	5259
Chr1	593981	0.906253	0.0069344	0.995794	0.997206	1	-0.122875	0.0820295	0.00175978	0.182501	0.222222	68233
Chr1	594036	0.742615	0.053921	0.990017	0.991421	1	-0.12334	0.0479818	0.00701351	0.260973	0.0888889	5259
Chr1	594051	0.437306	0.30167	0.978961	0.980349	1	-0.128119	0.0958405	0.00968428	0.152769	0.311111	23242
Chr1	594166	0.47716	0.252674	0.979974	0.981363	1	-0.116739	0.0930504	-0.0100395	0.172954	0.266667	73761
Chr1	594258	0.214474	0.770483	0.973979	0.975359	1	-0.134761	0.126285	0.0150012	0.148844	0.422222	38382
Chr1	594446	0.715435	0.0664545	0.990017	0.991421	1	-0.124698	0.0881799	0.00532843	0.178623	0.244444	73750
Chr1	594718	0.13737	1.10359	0.973979	0.975359	1	-0.133694	0.0973029	0.018644	0.155138	0.311111	23244
Chr1	596257	0.13737	1.10359	0.973979	0.975359	1	-0.133694	0.0973029	0.018644	0.155138	0.311111	23244
Chr1	596314	0.212344	0.777686	0.973979	0.975359	1	-0.131264	0.0913968	0.0158717	0.156763	0.288889	23241
Chr1	596487	0.138397	1.09785	0.973979	0.975359	1	-0.134353	0.103002	0.0183894	0.153409	0.333333	23245
Chr1	597037	0.186034	0.874375	0.973979	0.975359	1	-0.11449	0.0719453	-0.0213838	0.199398	0.177778	17138
Chr1	597076	0.624497	0.119798	0.990017	0.991421	1	-0.119963	0.0546076	-0.00958622	0.239485	0.111111	129214
Chr1	597319	0.265268	0.620527	0.973979	0.975359	1	-0.133502	0.126526	0.0135108	0.149131	0.422222	130688
Chr1	597595	0.507082	0.220042	0.981238	0.982629	1	-0.116015	0.112828	-0.00854715	0.157728	0.355556	108313
Chr1	597988	0.271939	0.603471	0.973979	0.975359	1	-0.135392	0.149328	0.0136013	0.152208	0.488889	130926
Chr1	598774	0.384176	0.378648	0.97564	0.977023	1	-0.11194	0.143613	-0.010879	0.153312	0.466667	150204
Chr1	599420	0.824262	0.0246569	0.990374	0.991778	1	-0.123056	0.0543384	0.00541377	0.297803	0.0888889	16574
Chr1	599461	0.885348	0.0103957	0.995415	0.996826	1	-0.120499	0.135603	-0.00188808	0.159927	0.422222	78238
Chr1	599650	0.549727	0.178903	0.986389	0.987787	1	-0.126622	0.0934533	0.00849195	0.173716	0.266667	73789
Chr1	599730	0.715435	0.0664545	0.990017	0.991421	1	-0.124698	0.0881799	0.00532843	0.178623	0.244444	73750
Chr1	600201	0.415461	0.331559	0.977701	0.979087	1	-0.115841	0.0949084	-0.0117238	0.176468	0.266667	88226
Chr1	600306	0.158858	0.992534	0.973979	0.975359	1	-0.115541	0.0587138	-0.0294871	0.25841	0.111111	17128
Chr1	600902	0.326038	0.482284	0.97564	0.977023	1	-0.116928	0.0657179	-0.0193688	0.242132	0.133333	87859
Chr1	602162	0.715435	0.0664545	0.990017	0.991421	1	-0.124698	0.0881799	0.00532843	0.178623	0.244444	73750
Chr1	603851	0.211827	0.779447	0.973979	0.975359	1	-0.107818	0.141371	-0.0152951	0.1509	0.466667	74344
Chr1	603880	0.252	0.656092	0.973979	0.975359	1	-0.108513	0.146353	-0.0138894	0.149155	0.488889	74321
Chr1	603998	0.419222	0.326248	0.978753	0.98014	1	-0.129881	0.118788	0.00973397	0.147696	0.4	151396
Chr1	604028	0.209759	0.786544	0.973979	0.975359	1	-0.107777	0.141148	-0.0153391	0.150661	0.466667	74320
Chr1	604589	0.734872	0.0573426	0.990017	0.991421	1	-0.122757	0.026887	0.0149283	0.538675	0.0222222	254
Chr1	604664	0.715435	0.0664545	0.990017	0.991421	1	-0.124698	0.0881799	0.00532843	0.178623	0.244444	73750
Chr1	604849	0.978709	0.000356125	0.997506	0.99892	1	-0.121987	0.0501109	-0.000597344	0.273341	0.0888889	45911
Chr1	605032	0.396887	0.358869	0.975911	0.977294	1	-0.119729	0.0363462	-0.0266041	0.385025	0.0444444	300
Chr1	605176	0.88482	0.0104925	0.995349	0.99676	1	-0.123699	0.135916	0.0018062	0.152285	0.444444	149834
Chr1	605713	0.0823639	1.50881	0.947425	0.948768	1	-0.109909	0.0879525	-0.0249225	0.178153	0.244444	87861
Chr1	606019	0.935326	0.0032923	0.996836	0.998249	1	-0.122841	0.113129	0.00105083	0.158154	0.355556	129393
Chr1	606267	0.475519	0.254562	0.979974	0.981363	1	-0.127042	0.0858068	0.0101214	0.17372	0.244444	129218
Chr1	606437	0.664956	0.0937797	0.990017	0.991421	1	-0.125268	0.0904439	0.0059524	0.168023	0.266667	24583
Chr1	606579	0.88925	0.00969573	0.995744	0.997155	1	-0.123541	0.127544	0.00171414	0.150343	0.422222	64419
Chr1	606634	0.767651	0.0436452	0.990017	0.991421	1	-0.124189	0.0875313	0.00392968	0.16251	0.266667	133135
Chr1	606705	0.384138	0.378709	0.97564	0.977023	1	-0.113667	0.119368	-0.010533	0.148424	0.4	64032
Chr1	606764	0.0979059	1.36966	0.9632	0.964565	1	-0.132631	0.0798848	0.0237106	0.17762	0.222222	38249
Chr1	607355	0.666389	0.0929273	0.990017	0.991421	1	-0.125363	0.0935117	0.00565847	0.160456	0.288889	146864
Chr1	607398	0.179458	0.901055	0.973979	0.975359	1	-0.128286	0.0581977	0.023221	0.213363	0.133333	123159
Chr1	607559	0.70566	0.0713253	0.990017	0.991421	1	-0.118622	0.113003	-0.00459473	0.148683	0.377778	148669
Chr1	607706	0.346507	0.443103	0.97564	0.977023	1	-0.111164	0.143006	-0.0117101	0.152659	0.466667	137902
Chr1	607865	0.61924	0.123469	0.989523	0.990925	1	-0.125979	0.096399	0.00672493	0.165495	0.288889	135156
Chr1	608068	0.920691	0.00495641	0.996622	0.998035	1	-0.121185	0.112112	-0.00127759	0.156715	0.355556	135096
Chr1	608512	0.928283	0.00405042	0.996836	0.998249	1	-0.122803	0.097054	0.00122807	0.166638	0.288889	135092
Chr1	608689	0.255313	0.646998	0.973979	0.975359	1	-0.112176	0.107934	-0.0148765	0.160858	0.333333	135532
Chr1	608889	0.840503	0.0202507	0.991617	0.993023	1	-0.120344	0.106861	-0.00262354	0.159237	0.333333	135095
Chr1	609094	0.890255	0.00951948	0.995744	0.997155	1	-0.123232	0.101513	0.0018297	0.161956	0.311111	135094
Chr1	609311	0.928283	0.00405042	0.996836	0.998249	1	-0.122803	0.097054	0.00122807	0.166638	0.288889	135092
Chr1	609446	0.751781	0.0500204	0.990017	0.991421	1	-0.124722	0.102273	0.00422412	0.163186	0.311111	135189
Chr1	610223	0.982346	0.000244829	0.997798	0.999213	1	-0.122172	0.04494	0.000440737	0.243236	0.0888889	33337
Chr1	611089	0.634516	0.112993	0.990017	0.991421	1	-0.11719	0.126728	-0.00580721	0.149371	0.422222	152354
Chr1	612952	0.663428	0.0946929	0.990017	0.991421	1	-0.125382	0.0932034	0.00616709	0.173244	0.266667	135091
Chr1	613195	0.705233	0.0715426	0.990017	0.991421	1	-0.1197	0.0783082	-0.00538617	0.174029	0.222222	23238
Chr1	614273	0.582371	0.151209	0.988795	0.990197	1	-0.128558	0.144317	0.00661133	0.147065	0.488889	139514
Chr1	614977	0.983496	0.000213952	0.997798	0.999213	1	-0.121929	0.0979097	-0.00028479	0.168131	0.288889	136577
Chr1	615209	0.175739	0.916649	0.973979	0.975359	1	-0.114652	0.0688989	-0.0239194	0.21794	0.155556	87860
Chr1	616458	0.817434	0.0266451	0.990374	0.991778	1	-0.121292	0.0441195	-0.00600775	0.317915	0.0666667	45891
Chr1	616831	0.879772	0.0114395	0.995211	0.996622	1	-0.12344	0.109393	0.00201938	0.16306	0.333333	136578
Chr1	617071	0.68134	0.0843105	0.990017	0.991421	1	-0.12576	0.109818	0.00515559	0.15347	0.355556	96866
Chr1	617402	0.57032	0.161073	0.987333	0.988732	1	-0.115591	0.140687	-0.00696668	0.150165	0.466667	104051
Chr1	617873	0.928665	0.00400738	0.996836	0.998249	1	-0.121715	0.0531112	-0.00213107	0.290714	0.0888889	55932
Chr1	619000	0.461992	0.270532	0.978961	0.980349	1	-0.119291	0.0482356	-0.0210141	0.349933	0.0666667	55921
Chr1	621036	0.886369	0.0102102	0.995508	0.996919	1	-0.122727	0.0555405	0.00356546	0.304739	0.0888889	55925
Chr1	621591	0.835536	0.0215503	0.99122	0.992625	1	-0.120312	0.105505	-0.00267156	0.157189	0.333333	102919
Chr1	622561	0.461992	0.270532	0.978961	0.980349	1	-0.119291	0.0482356	-0.0210141	0.349933	0.0666667	55921
Chr1	624529	0.489268	0.239068	0.980131	0.98152	1	-0.127858	0.10281	0.00864688	0.153119	0.333333	138799
Chr1	624775	0.288705	0.562824	0.973979	0.975359	1	-0.128296	0.0728755	0.0155063	0.179602	0.2	28367
Chr1	625204	0.826976	0.0238888	0.990374	0.991778	1	-0.121026	0.0609102	-0.00343188	0.191791	0.155556	28453
Chr1	625432	0.826976	0.0238888	0.990374	0.991778	1	-0.121026	0.0609102	-0.00343188	0.191791	0.155556	28453
Chr1	625489	0.0331337	2.26943	0.86729	0.86852	1	-0.114218	0.0478791	-0.0443017	0.260376	0.0888889	34818
Chr1	626351	0.958018	0.00138551	0.996836	0.998249	1	-0.122664	0.132947	0.000641954	0.148931	0.444444	111275
Chr1	626542	0.960409	0.00123209	0.996836	0.998249	1	-0.121826	0.066836	-0.000751167	0.184799	0.177778	121930
Chr1	626569	0.461992	0.270532	0.978961	0.980349	1	-0.119291	0.0482356	-0.0210141	0.349933	0.0666667	55921
Chr1	627062	0.981778	0.000260842	0.997798	0.999213	1	-0.12223	0.0738881	0.000383298	0.204941	0.177778	68217
Chr1	627925	0.981778	0.000260842	0.997798	0.999213	1	-0.12223	0.0738881	0.000383298	0.204941	0.177778	68217
Chr1	628630	0.981778	0.000260842	0.997798	0.999213	1	-0.12223	0.0738881	0.000383298	0.204941	0.177778	68217
Chr1	628685	0.461992	0.270532	0.978961	0.980349	1	-0.119291	0.0482356	-0.0210141	0.349933	0.0666667	55921
Chr1	628866	0.638701	0.110223	0.990017	0.991421	1	-0.125881	0.0993945	0.00655556	0.17072	0.288889	23490
Chr1	628954	0.781732	0.0383818	0.990017	0.991421	1	-0.124089	0.0888517	0.00408221	0.18001	0.244444	23470
Chr1	630209	0.262476	0.627826	0.973979	0.975359	1	-0.117482	0.0520682	-0.0259404	0.284681	0.0888889	55971
Chr1	631754	0.262476	0.627826	0.973979	0.975359	1	-0.117482	0.0520682	-0.0259404	0.284681	0.0888889	55971
Chr1	631901	0.750954	0.0503655	0.990017	0.991421	1	-0.118897	0.123672	-0.00399568	0.153832	0.4	124811
Chr1	632372	0.652142	0.101605	0.990017	0.991421	1	-0.124196	0.0583249	0.00946195	0.256621	0.111111	55995
Chr1	632602	0.461992	0.270532	0.978961	0.980349	1	-0.119291	0.0482356	-0.0210141	0.349933	0.0666667	55921
Chr1	632799	0.494129	0.233762	0.980131	0.98152	1	-0.128958	0.123531	0.00908552	0.162693	0.377778	120695
Chr1	632964	0.994938	2.01e-05	0.997913	0.999328	1	-0.122051	0.0832408	-9.62e-05	0.185257	0.222222	23463
Chr1	634228	0.92193	0.00480224	0.99665	0.998063	1	-0.122586	0.0626037	0.00184753	0.230236	0.133333	56499
Chr1	634963	0.391002	0.367912	0.975911	0.977294	1	-0.131776	0.138952	0.010893	0.155714	0.444444	149950
Chr1	635670	0.612934	0.127962	0.989523	0.990925	1	-0.118588	0.0856124	-0.00716949	0.173318	0.244444	72510
Chr1	635902	0.405874	0.345426	0.977283	0.978668	1	-0.11774	0.0653627	-0.0139927	0.20638	0.155556	34824
Chr1	636788	0.900209	0.00786218	0.995744	0.997155	1	-0.122875	0.0770992	0.00195391	0.190305	0.2	72499
Chr1	638653	0.528732	0.198414	0.985073	0.986469	1	-0.129238	0.139353	0.00765506	0.14873	0.466667	75246
Chr1	642762	0.0768757	1.56487	0.939282	0.940614	1	-0.112749	0.0667569	-0.0300339	0.21094	0.155556	19676
Chr1	643447	0.872403	0.0128972	0.994231	0.995641	1	-0.120876	0.0933827	-0.00228252	0.173583	0.266667	102434
Chr1	643836	0.975996	0.000452671	0.997144	0.998557	1	-0.122291	0.080946	0.000443576	0.180035	0.222222	100510
Chr1	644148	0.574645	0.157486	0.988381	0.989782	1	-0.119171	0.0648675	-0.00939346	0.204759	0.155556	92802
Chr1	644814	0.557859	0.171712	0.986738	0.988137	1	-0.119686	0.05174	-0.0135439	0.282781	0.0888889	55922
Chr1	644974	0.54453	0.183604	0.985752	0.98715	1	-0.128364	0.127229	0.00829997	0.16761	0.377778	103996
Chr1	645661	0.121326	1.20006	0.970629	0.972005	1	-0.116318	0.0477288	-0.0324861	0.259501	0.0888889	86295
Chr1	646492	0.281032	0.581046	0.973979	0.975359	1	-0.112795	0.106721	-0.0149437	0.170385	0.311111	104068
Chr1	646531	0.281032	0.581046	0.973979	0.975359	1	-0.112795	0.106721	-0.0149437	0.170385	0.311111	104068
Chr1	646558	0.818676	0.0262774	0.990374	0.991778	1	-0.124776	0.143483	0.00301825	0.160831	0.444444	71549
Chr1	648156	0.786845	0.0365608	0.990017	0.991421	1	-0.125155	0.138881	0.00362602	0.163824	0.422222	71548
Chr1	648705	0.309755	0.51586	0.97564	0.977023	1	-0.129169	0.0864316	0.0144733	0.175011	0.244444	22508
Chr1	648863	0.685075	0.0822344	0.990017	0.991421	1	-0.123965	0.0577298	0.00842329	0.253881	0.111111	56006
Chr1	649160	0.0150401	2.95588	0.766059	0.767145	1	-0.113345	0.0470102	-0.0492081	0.255317	0.0888889	8944
Chr1	650324	0.0453259	2.00324	0.910223	0.911513	1	-0.114049	0.0516457	-0.0361987	0.225788	0.111111	29671
Chr1	652281	0.172785	0.929306	0.973979	0.975359	1	-0.139435	0.157421	0.0177353	0.160512	0.488889	74815
Chr1	652305	0.159163	0.99108	0.973979	0.975359	1	-0.106897	0.133834	-0.0179963	0.157824	0.422222	148882
Chr1	652684	0.635059	0.112631	0.990017	0.991421	1	-0.124163	0.0547023	0.00931274	0.239922	0.111111	60738
Chr1	654412	0.457197	0.276373	0.978961	0.980349	1	-0.127073	0.0829521	0.0112039	0.1846	0.222222	23227
Chr1	654548	0.246104	0.672644	0.973979	0.975359	1	-0.131237	0.0977573	0.0158247	0.167865	0.288889	58255
Chr1	655770	0.553122	0.175877	0.986644	0.988043	1	-0.125757	0.076563	0.00915836	0.188947	0.2	38368
Chr1	656193	0.505927	0.221241	0.981238	0.982629	1	-0.12436	0.0434674	0.0169974	0.312821	0.0666667	56287
Chr1	657898	0.815802	0.0271322	0.990374	0.991778	1	-0.123139	0.0561945	0.00470641	0.246807	0.111111	23171
Chr1	658051	0.394377	0.362703	0.975911	0.977294	1	-0.126644	0.0666436	0.0146266	0.21057	0.155556	64878
Chr1	658067	0.613209	0.127764	0.989523	0.990925	1	-0.118901	0.0781968	-0.00798094	0.193084	0.2	71515
Chr1	658413	0.471365	0.259387	0.979164	0.980552	1	-0.116497	0.095942	-0.00968571	0.164697	0.288889	68695
Chr1	660534	0.0220287	2.62176	0.81799	0.819149	1	-0.103275	0.104021	-0.0302441	0.166017	0.311111	131388
Chr1	660755	0.838989	0.0206424	0.991429	0.992835	1	-0.121234	0.0531176	-0.00483639	0.29075	0.0888889	56289
Chr1	662928	0.65442	0.100187	0.990017	0.991421	1	-0.126883	0.131389	0.00567203	0.154916	0.422222	104964
Chr1	663182	0.492546	0.23548	0.980131	0.98152	1	-0.130085	0.143114	0.00856276	0.152775	0.466667	104965
Chr1	663474	0.908159	0.00665411	0.995794	0.997206	1	-0.122722	0.0676754	0.00202084	0.213943	0.155556	60772
Chr1	663522	0.409592	0.339992	0.977701	0.979087	1	-0.119032	0.0471292	-0.0172216	0.25601	0.0888889	8937
Chr1	663822	0.989377	8.86e-05	0.997798	0.999213	1	-0.121979	0.105847	-0.000171937	0.157706	0.333333	100709
Chr1	663874	0.36649	0.407766	0.97564	0.977023	1	-0.129078	0.0956607	0.0120879	0.164206	0.288889	102198
Chr1	664107	0.787393	0.0363684	0.990017	0.991421	1	-0.119572	0.114872	-0.00333717	0.151172	0.377778	101782
Chr1	665064	0.773176	0.0415363	0.990017	0.991421	1	-0.120255	0.0788831	-0.0041363	0.175339	0.222222	10028
Chr1	666092	0.00188682	4.82825	0.387265	0.387814	1	-0.107139	0.0631479	-0.0560806	0.232316	0.133333	56154
Chr1	666158	0.713851	0.0672303	0.990017	0.991421	1	-0.118161	0.131625	-0.0044237	0.147437	0.444444	76423
Chr1	666602	0.461992	0.270532	0.978961	0.980349	1	-0.119291	0.0482356	-0.0210141	0.349933	0.0666667	55921
Chr1	669462	0.461992	0.270532	0.978961	0.980349	1	-0.119291	0.0482356	-0.0210141	0.349933	0.0666667	55921
Chr1	670382	0.251912	0.656335	0.973979	0.975359	1	-0.1275	0.0593234	0.0243289	0.261215	0.111111	115521
Chr1	670446	0.305787	0.524393	0.97564	0.977023	1	-0.128382	0.0764191	0.0157226	0.188583	0.2	115963
Chr1	671911	0.952587	0.00176764	0.996836	0.998249	1	-0.12278	0.141628	0.000702572	0.144305	0.488889	147398
Chr1	672454	0.392625	0.365398	0.975911	0.977294	1	-0.130368	0.11931	0.0103427	0.148351	0.4	75937
Chr1	673785	0.817613	0.026592	0.990374	0.991778	1	-0.119594	0.132946	-0.00295955	0.156768	0.422222	130973
Chr1	674586	0.235878	0.70253	0.973979	0.975359	1	-0.132666	0.110459	0.014868	0.154377	0.355556	108633
Chr1	674820	0.214906	0.769032	0.973979	0.975359	1	-0.117024	0.0518122	-0.0285158	0.283199	0.0888889	56417
Chr1	675578	0.984874	0.000179711	0.997798	0.999213	1	-0.122316	0.143976	0.000238608	0.153702	0.466667	130974
Chr1	676195	0.688556	0.0803266	0.990017	0.991421	1	-0.118163	0.120486	-0.00491312	0.149829	0.4	24362
Chr1	677095	0.214906	0.769032	0.973979	0.975359	1	-0.117024	0.0518122	-0.0285158	0.283199	0.0888889	56417
Chr1	677970	0.161335	0.980836	0.973979	0.975359	1	-0.13527	0.116786	0.0174394	0.153719	0.377778	109591
Chr1	678264	0.776419	0.0403247	0.990017	0.991421	1	-0.122903	0.0369295	0.00911136	0.391987	0.0444444	55910
Chr1	678747	0.603973	0.134523	0.989523	0.990925	1	-0.116471	0.133146	-0.00665863	0.157005	0.422222	71414
Chr1	678934	0.984526	0.000188082	0.997798	0.999213	1	-0.121853	0.151939	-0.000245985	0.154888	0.488889	136714
Chr1	679076	0.490123	0.238128	0.980131	0.98152	1	-0.127805	0.102075	0.00917928	0.162866	0.311111	68657
Chr1	680574	0.426214	0.316559	0.978961	0.980349	1	-0.124746	0.0426556	0.0198981	0.306471	0.0666667	55915
Chr1	680825	0.468316	0.262973	0.978961	0.980349	1	-0.126524	0.0758179	0.0110762	0.18706	0.2	120219
Chr1	681286	0.654275	0.100277	0.990017	0.991421	1	-0.125603	0.0965913	0.00658056	0.179649	0.266667	23666
Chr1	681554	0.458618	0.274632	0.978961	0.980349	1	-0.127218	0.0855849	0.011531	0.190588	0.222222	116001
Chr1	681653	0.930302	0.003825	0.996836	0.998249	1	-0.121367	0.102103	-0.00125648	0.175443	0.288889	69083
Chr1	681710	0.930302	0.003825	0.996836	0.998249	1	-0.121367	0.102103	-0.00125648	0.175443	0.288889	69083
Chr1	683022	0.753225	0.0494205	0.990017	0.991421	1	-0.123639	0.0613061	0.00579619	0.225272	0.133333	22479
Chr1	683186	0.341344	0.452688	0.97564	0.977023	1	-0.114294	0.101344	-0.0134985	0.17412	0.288889	69086
Chr1	683540	0.806464	0.0300101	0.990017	0.991421	1	-0.123289	0.0608746	0.00448457	0.22362	0.133333	6749
Chr1	683922	0.451726	0.283158	0.978961	0.980349	1	-0.128452	0.104234	0.0102193	0.166361	0.311111	125877
Chr1	684357	0.554415	0.174733	0.986644	0.988043	1	-0.119396	0.0571621	-0.0121395	0.251267	0.111111	55937
Chr1	684772	0.554415	0.174733	0.986644	0.988043	1	-0.119396	0.0571621	-0.0121395	0.251267	0.111111	55937
Chr1	684939	0.524934	0.202094	0.984027	0.985422	1	-0.125548	0.067618	0.011103	0.213755	0.155556	22506
Chr1	685381	0.451726	0.283158	0.978961	0.980349	1	-0.128452	0.104234	0.0102193	0.166361	0.311111	125877
Chr1	685486	0.554415	0.174733	0.986644	0.988043	1	-0.119396	0.0571621	-0.0121395	0.251267	0.111111	55937
Chr1	685533	0.561026	0.168965	0.986738	0.988137	1	-0.118592	0.0747038	-0.0087535	0.184237	0.2	22533
Chr1	685874	0.783134	0.0378779	0.990017	0.991421	1	-0.124539	0.109252	0.0036687	0.162847	0.333333	125878
Chr1	687977	0.603958	0.134534	0.989523	0.990925	1	-0.128545	0.152609	0.00659822	0.155575	0.488889	126511
Chr1	689553	0.177359	0.909809	0.973979	0.975359	1	-0.137881	0.144896	0.0186961	0.170974	0.422222	145526
Chr1	690277	0.63974	0.109541	0.990017	0.991421	1	-0.125723	0.095602	0.00680554	0.177779	0.266667	116002
Chr1	690361	0.895787	0.00857848	0.995744	0.997155	1	-0.121018	0.101049	-0.00186187	0.173606	0.288889	69084
Chr1	691127	0.815589	0.0271964	0.990374	0.991778	1	-0.124123	0.10702	0.00326218	0.170869	0.311111	69085
Chr1	691401	0.210148	0.785204	0.973979	0.975359	1	-0.111441	0.105432	-0.0159792	0.15708	0.333333	63244
Chr1	691775	0.810766	0.0286652	0.990099	0.991503	1	-0.124079	0.102065	0.0034374	0.175376	0.288889	116003
Chr1	691899	0.262476	0.627826	0.973979	0.975359	1	-0.117482	0.0520682	-0.0259404	0.284681	0.0888889	55971
Chr1	696278	0.224376	0.73808	0.973979	0.975359	1	-0.130634	0.087413	0.0174698	0.177039	0.244444	68235
Chr1	696296	0.806464	0.0300101	0.990017	0.991421	1	-0.123289	0.0608746	0.00448457	0.22362	0.133333	6749
Chr1	697378	0.882958	0.0108369	0.995305	0.996716	1	-0.122878	0.0662602	0.00252303	0.209316	0.155556	6751
Chr1	698953	0.118941	1.21561	0.968609	0.969982	1	-0.103187	0.150583	-0.0193364	0.153496	0.488889	150232
Chr1	701107	0.370427	0.401116	0.97564	0.977023	1	-0.128319	0.0861346	0.0127339	0.174397	0.244444	135093
Chr1	701961	0.194215	0.842675	0.973979	0.975359	1	-0.111426	0.102028	-0.0184634	0.175313	0.288889	23668
Chr1	703755	0.148277	1.04494	0.973979	0.975359	1	-0.13558	0.115899	0.0202293	0.172877	0.333333	116012
Chr1	704109	0.24946	0.663163	0.973979	0.975359	1	-0.132697	0.113926	0.0170411	0.182037	0.311111	116011
Chr1	704212	0.182886	0.887009	0.973979	0.975359	1	-0.137074	0.139246	0.0177397	0.164258	0.422222	126986
Chr1	706549	0.927181	0.0041763	0.996836	0.998249	1	-0.122745	0.0878913	0.00162829	0.217588	0.2	104894
Chr1	706920	0.472661	0.257874	0.979688	0.981076	1	-0.126658	0.0787942	0.0102697	0.175136	0.222222	68110
Chr1	707771	0.718137	0.0651425	0.990017	0.991421	1	-0.124707	0.0893361	0.00534617	0.181011	0.244444	23229
Chr1	708523	0.688332	0.0804486	0.990017	0.991421	1	-0.124522	0.0750002	0.00607066	0.184988	0.2	68121
Chr1	709358	0.736941	0.0564167	0.990017	0.991421	1	-0.120685	0.0526605	-0.00791967	0.288108	0.0888889	55924
Chr1	709643	0.80733	0.0297367	0.990017	0.991421	1	-0.119738	0.118609	-0.00311711	0.156145	0.377778	23998
Chr1	710166	0.157076	1.00108	0.973979	0.975359	1	-0.132904	0.0951292	0.0187099	0.163279	0.288889	79278
Chr1	710467	0.860698	0.0153976	0.993616	0.995025	1	-0.123423	0.0933274	0.0024924	0.173478	0.266667	116520
Chr1	710497	0.945242	0.00235863	0.996836	0.998249	1	-0.121564	0.0948748	-0.000992085	0.176404	0.266667	116474
Chr1	711699	0.0216596	2.63646	0.817411	0.81857	1	-0.10636	0.0869989	-0.0321809	0.176183	0.244444	103382
Chr1	711812	0.0467736	1.97676	0.915766	0.917064	1	-0.107422	0.0929027	-0.0275079	0.172675	0.266667	104594
Chr1	712096	0.0636668	1.7196	0.931698	0.933019	1	-0.104377	0.119527	-0.0265742	0.178349	0.333333	104961
Chr1	712618	0.806944	0.0298586	0.990017	0.991421	1	-0.120016	0.104562	-0.00359525	0.179729	0.288889	104895
Chr1	714063	0.736941	0.0564167	0.990017	0.991421	1	-0.120685	0.0526605	-0.00791967	0.288108	0.0888889	55924
Chr1	719774	0.963987	0.00101931	0.996836	0.998249	1	-0.121742	0.0957107	-0.00065804	0.177985	0.266667	23665
Chr1	723966	0.75157	0.0501081	0.990017	0.991421	1	-0.119459	0.102409	-0.00455921	0.175977	0.288889	151699
Chr1	724844	0.962971	0.0010777	0.996836	0.998249	1	-0.121747	0.0918661	-0.000707981	0.186233	0.244444	23664
Chr1	725962	0.522195	0.204778	0.983115	0.984508	1	-0.126126	0.0780868	0.0100808	0.192805	0.2	68234
Chr1	726800	0.946892	0.00221846	0.996836	0.998249	1	-0.122654	0.103463	0.000969838	0.177813	0.288889	23667
Chr1	727782	0.279693	0.58429	0.973979	0.975359	1	-0.128434	0.0731273	0.0203807	0.231738	0.155556	98725
Chr1	728191	0.411709	0.33693	0.977701	0.979087	1	-0.126551	0.0676767	0.0167155	0.249605	0.133333	51239
Chr1	728544	0.0597417	1.77227	0.931698	0.933019	1	-0.113601	0.0574931	-0.0382166	0.252791	0.111111	56073
Chr1	728748	0.411709	0.33693	0.977701	0.979087	1	-0.126551	0.0676767	0.0167155	0.249605	0.133333	51239
Chr1	728973	0.957073	0.00144867	0.996836	0.998249	1	-0.121626	0.106836	-0.000751799	0.17057	0.311111	65528
Chr1	729540	0.494846	0.232987	0.980131	0.98152	1	-0.12512	0.0556455	0.0136189	0.244276	0.111111	51203
Chr1	730306	0.736941	0.0564167	0.990017	0.991421	1	-0.120685	0.0526605	-0.00791967	0.288108	0.0888889	55924
Chr1	730485	0.494846	0.232987	0.980131	0.98152	1	-0.12512	0.0556455	0.0136189	0.244276	0.111111	51203
Chr1	730948	0.648141	0.104126	0.990017	0.991421	1	-0.118246	0.103792	-0.0061827	0.165646	0.311111	10576
Chr1	731044	0.411709	0.33693	0.977701	0.979087	1	-0.126551	0.0676767	0.0167155	0.249605	0.133333	51239
Chr1	731608	0.980767	0.000290578	0.997798	0.999213	1	-0.121959	0.0690374	-0.000377222	0.191094	0.177778	28818
Chr1	731917	0.432571	0.307955	0.978961	0.980349	1	-0.115232	0.107825	-0.0102914	0.160692	0.333333	10577
Chr1	732819	0.207837	0.793216	0.973979	0.975359	1	-0.109124	0.127449	-0.0162119	0.158575	0.4	24828
Chr1	732956	0.726921	0.0609788	0.990017	0.991421	1	-0.12491	0.0993316	0.00452728	0.158424	0.311111	135118
Chr1	733046	0.319537	0.49542	0.97564	0.977023	1	-0.111338	0.133242	-0.0127366	0.15712	0.422222	24832
Chr1	733728	0.494846	0.232987	0.980131	0.98152	1	-0.12512	0.0556455	0.0136189	0.244276	0.111111	51203
Chr1	734158	0.432571	0.307955	0.978961	0.980349	1	-0.115232	0.107825	-0.0102914	0.160692	0.333333	10577
Chr1	736996	0.887217	0.0100574	0.995508	0.996919	1	-0.121504	0.0521684	-0.00265001	0.228209	0.111111	84616
Chr1	737717	0.368181	0.404896	0.97564	0.977023	1	-0.111283	0.14787	-0.0110558	0.150712	0.488889	127076
Chr1	738108	0.889925	0.0095772	0.995744	0.997155	1	-0.123028	0.0834036	0.00210347	0.185627	0.222222	101247
Chr1	738557	0.502438	0.224891	0.981195	0.982586	1	-0.128573	0.118912	0.00911172	0.166333	0.355556	105162
Chr1	740949	0.461992	0.270532	0.978961	0.980349	1	-0.119291	0.0482356	-0.0210141	0.349933	0.0666667	55921
Chr1	741800	0.279096	0.585743	0.973979	0.975359	1	-0.129806	0.0884341	0.0157749	0.179148	0.244444	68255
Chr1	742852	0.461992	0.270532	0.978961	0.980349	1	-0.119291	0.0482356	-0.0210141	0.349933	0.0666667	55921
Chr1	743178	0.368981	0.403546	0.97564	0.977023	1	-0.113997	0.111224	-0.0121442	0.165824	0.333333	116589
Chr1	744403	0.461992	0.270532	0.978961	0.980349	1	-0.119291	0.0482356	-0.0210141	0.349933	0.0666667	55921
Chr1	746377	0.462796	0.269562	0.978961	0.980349	1	-0.127044	0.0834806	0.0111379	0.185803	0.222222	68236
Chr1	748146	0.274588	0.596841	0.973979	0.975359	1	-0.13214	0.113707	0.0141286	0.158973	0.355556	73794
Chr1	748253	0.516994	0.209943	0.982135	0.983527	1	-0.129611	0.142538	0.00805464	0.152155	0.466667	74751
Chr1	748326	0.516994	0.209943	0.982135	0.983527	1	-0.129611	0.142538	0.00805464	0.152155	0.466667	74751
Chr1	748554	0.589392	0.145647	0.989515	0.990918	1	-0.125742	0.0835977	0.00821	0.186069	0.222222	116482
Chr1	748635	0.302063	0.532532	0.97564	0.977023	1	-0.115475	0.0797229	-0.0165453	0.196946	0.2	114868
Chr1	748721	0.988554	0.000102901	0.997798	0.999213	1	-0.122243	0.127796	0.000186792	0.159011	0.4	74750
Chr1	748949	0.428744	0.313112	0.978961	0.980349	1	-0.127917	0.0910166	0.01092	0.169107	0.266667	73731
Chr1	750424	0.572924	0.158908	0.987605	0.989005	1	-0.117171	0.107518	-0.00791098	0.171674	0.311111	116588
Chr1	750926	0.368981	0.403546	0.97564	0.977023	1	-0.113997	0.111224	-0.0121442	0.165824	0.333333	116589
Chr1	752603	0.586446	0.147964	0.988802	0.990204	1	-0.119856	0.0517803	-0.0125862	0.283014	0.0888889	55923
Chr1	755399	0.368981	0.403546	0.97564	0.977023	1	-0.113997	0.111224	-0.0121442	0.165824	0.333333	116589
Chr1	755432	0.572924	0.158908	0.987605	0.989005	1	-0.117171	0.107518	-0.00791098	0.171674	0.311111	116588
Chr1	757790	0.66697	0.0925834	0.990017	0.991421	1	-0.125107	0.0864927	0.00678129	0.192651	0.222222	101718
Chr1	758192	0.51626	0.210679	0.98204	0.983433	1	-0.128694	0.12507	0.00825071	0.155588	0.4	73796
Chr1	758494	0.461992	0.270532	0.978961	0.980349	1	-0.119291	0.0482356	-0.0210141	0.349933	0.0666667	55921
Chr1	760567	0.461992	0.270532	0.978961	0.980349	1	-0.119291	0.0482356	-0.0210141	0.349933	0.0666667	55921
Chr1	760741	0.572924	0.158908	0.987605	0.989005	1	-0.117171	0.107518	-0.00791098	0.171674	0.311111	116588
Chr1	761394	0.012377	3.12802	0.738491	0.739538	1	-0.110559	0.0595562	-0.0432542	0.218571	0.133333	22759
Chr1	761468	0.169582	0.943316	0.973979	0.975359	1	-0.131184	0.0825885	0.0204548	0.183773	0.222222	68498
Chr1	762201	0.572924	0.158908	0.987605	0.989005	1	-0.117171	0.107518	-0.00791098	0.171674	0.311111	116588
Chr1	762240	0.958707	0.00134038	0.996836	0.998249	1	-0.122405	0.0745781	0.000877215	0.206908	0.177778	100450
Chr1	762345	0.572924	0.158908	0.987605	0.989005	1	-0.117171	0.107518	-0.00791098	0.171674	0.311111	116588
Chr1	762698	0.788313	0.0360468	0.990017	0.991421	1	-0.121401	0.033798	-0.00778958	0.354433	0.0444444	84285
Chr1	762875	0.59059	0.144712	0.989523	0.990925	1	-0.126624	0.10373	0.00728097	0.165544	0.311111	73762
Chr1	763691	0.523584	0.203414	0.983577	0.984972	1	-0.115914	0.119219	-0.00817915	0.156956	0.377778	122330
Chr1	764702	0.925268	0.00439917	0.996816	0.998229	1	-0.121201	0.116771	-0.00125426	0.163306	0.355556	123778
Chr1	765075	0.482331	0.246794	0.979974	0.981363	1	-0.114861	0.126648	-0.00904005	0.15757	0.4	122331
Chr1	765174	0.523584	0.203414	0.983577	0.984972	1	-0.115914	0.119219	-0.00817915	0.156956	0.377778	122330
Chr1	765612	0.106904	1.2997	0.9632	0.964565	1	-0.134829	0.0986269	0.0220428	0.169382	0.288889	73753
Chr1	766776	0.448047	0.287793	0.978961	0.980349	1	-0.12882	0.109307	0.0100896	0.16293	0.333333	73795
Chr1	766916	0.523584	0.203414	0.983577	0.984972	1	-0.115914	0.119219	-0.00817915	0.156956	0.377778	122330
Chr1	767816	0.311404	0.512355	0.97564	0.977023	1	-0.131587	0.115828	0.0133499	0.161971	0.355556	73797
Chr1	767908	0.448047	0.287793	0.978961	0.980349	1	-0.12882	0.109307	0.0100896	0.16293	0.333333	73795
Chr1	767998	0.461992	0.270532	0.978961	0.980349	1	-0.119291	0.0482356	-0.0210141	0.349933	0.0666667	55921
Chr1	768161	0.631338	0.115125	0.990017	0.991421	1	-0.118754	0.0859732	-0.00683062	0.174064	0.244444	73782
Chr1	768561	0.481873	0.24731	0.979974	0.981363	1	-0.116484	0.0984376	-0.00970885	0.169051	0.288889	10565
Chr1	768664	0.461992	0.270532	0.978961	0.980349	1	-0.119291	0.0482356	-0.0210141	0.349933	0.0666667	55921
Chr1	769275	0.572924	0.158908	0.987605	0.989005	1	-0.117171	0.107518	-0.00791098	0.171674	0.311111	116588
Chr1	769972	0.0697845	1.64404	0.93511	0.936436	1	-0.106111	0.110288	-0.0224747	0.154135	0.355556	29988
Chr1	770064	0.10288	1.33016	0.9632	0.964565	1	-0.10372	0.140141	-0.0196858	0.149578	0.466667	47403
Chr1	770082	0.0351327	2.21936	0.878728	0.879974	1	-0.102961	0.114305	-0.0253227	0.150417	0.377778	29989
Chr1	770282	0.0868557	1.46585	0.953918	0.95527	1	-0.139979	0.130228	0.0211806	0.153535	0.422222	111667
Chr1	770963	0.318443	0.497665	0.97564	0.977023	1	-0.112345	0.120607	-0.0129019	0.158804	0.377778	24829
Chr1	771817	0.318443	0.497665	0.97564	0.977023	1	-0.112345	0.120607	-0.0129019	0.158804	0.377778	24829
Chr1	772013	0.335852	0.463101	0.97564	0.977023	1	-0.131113	0.115697	0.0119382	0.152269	0.377778	137770
Chr1	772303	0.318443	0.497665	0.97564	0.977023	1	-0.112345	0.120607	-0.0129019	0.158804	0.377778	24829
Chr1	772458	0.149055	1.04095	0.973979	0.975359	1	-0.133652	0.0997181	0.0200055	0.171285	0.288889	73752
Chr1	772724	0.178015	0.907058	0.973979	0.975359	1	-0.109134	0.11932	-0.0171526	0.157092	0.377778	24826
Chr1	774097	0.891301	0.00933765	0.995744	0.997155	1	-0.122697	0.0553025	0.00271551	0.242693	0.111111	62742
Chr1	775070	0.650789	0.102453	0.990017	0.991421	1	-0.122893	0.0248212	0.01799	0.485895	0.0222222	11
Chr1	775518	0.853605	0.017024	0.992707	0.994114	1	-0.120254	0.122391	-0.00229956	0.152222	0.4	137771
Chr1	775649	0.561972	0.16815	0.986738	0.988137	1	-0.127333	0.111224	0.00736844	0.155459	0.355556	137769
Chr1	775705	0.510324	0.216702	0.98174	0.983131	1	-0.114702	0.13799	-0.00791958	0.147264	0.466667	32209
Chr1	776241	0.106904	1.2997	0.9632	0.964565	1	-0.134829	0.0986269	0.0220428	0.169382	0.288889	73753
Chr1	777251	0.461992	0.270532	0.978961	0.980349	1	-0.119291	0.0482356	-0.0210141	0.349933	0.0666667	55921
Chr1	777713	0.696931	0.0758423	0.990017	0.991421	1	-0.124013	0.0614758	0.00719892	0.225921	0.133333	6776
Chr1	778724	0.561972	0.16815	0.986738	0.988137	1	-0.127333	0.111224	0.00736844	0.155459	0.355556	137769
Chr1	779047	0.509876	0.21716	0.98174	0.983131	1	-0.115328	0.126264	-0.0084568	0.157088	0.4	24831
Chr1	779397	0.106904	1.2997	0.9632	0.964565	1	-0.134829	0.0986269	0.0220428	0.169382	0.288889	73753
Chr1	779812	0.751512	0.0501324	0.990017	0.991421	1	-0.123619	0.0601177	0.00571984	0.220722	0.133333	132795
Chr1	780337	0.870668	0.0132536	0.993893	0.995302	1	-0.121549	0.0426562	-0.00408526	0.306476	0.0666667	84269
Chr1	780505	0.411446	0.33731	0.977701	0.979087	1	-0.124223	0.0340545	0.0239562	0.357526	0.0444444	84236
Chr1	783499	0.470142	0.260821	0.978961	0.980349	1	-0.113697	0.14291	-0.00858737	0.145621	0.488889	32208
Chr1	784254	0.27211	0.603038	0.973979	0.975359	1	-0.11841	0.0430094	-0.0414358	0.463859	0.0444444	16500
Chr1	784382	0.204708	0.804232	0.973979	0.975359	1	-0.110329	0.114951	-0.0165441	0.160731	0.355556	24827
Chr1	784491	0.364898	0.410483	0.97564	0.977023	1	-0.112392	0.131919	-0.0114882	0.155547	0.422222	24830
Chr1	785691	0.893999	0.00887715	0.995744	0.997155	1	-0.120866	0.113171	-0.00184114	0.168761	0.333333	73941
Chr1	785829	0.959714	0.00127578	0.996836	0.998249	1	-0.12252	0.103874	0.000685691	0.165778	0.311111	23997
Chr1	786874	0.866245	0.0141844	0.993874	0.995283	1	-0.123982	0.137481	0.00212436	0.154053	0.444444	83391
Chr1	787215	0.487459	0.241065	0.980131	0.98152	1	-0.130091	0.141573	0.0085692	0.151117	0.466667	138504
Chr1	787587	0.788743	0.0358969	0.990017	0.991421	1	-0.124867	0.127062	0.00328472	0.149769	0.422222	138503
Chr1	787697	0.161071	0.982073	0.973979	0.975359	1	-0.112234	0.0877094	-0.0201669	0.177651	0.244444	101248
Chr1	788873	0.350687	0.435485	0.97564	0.977023	1	-0.131738	0.127411	0.0120563	0.158527	0.4	73948
Chr1	788988	0.494983	0.232838	0.980131	0.98152	1	-0.12912	0.126669	0.00832127	0.149301	0.422222	138501
Chr1	789353	0.635085	0.112614	0.990017	0.991421	1	-0.127206	0.132283	0.00605399	0.15598	0.422222	73949
Chr1	790787	0.774593	0.0410046	0.990017	0.991421	1	-0.124535	0.104904	0.00422664	0.180325	0.288889	116015
Chr1	790940	0.238517	0.694669	0.973979	0.975359	1	-0.117233	0.052199	-0.021871	0.22835	0.111111	22274
Chr1	791192	0.452822	0.281789	0.978961	0.980349	1	-0.119408	0.0454979	-0.0151055	0.246496	0.0888889	2771
Chr1	791439	0.769678	0.0428648	0.990017	0.991421	1	-0.124603	0.105418	0.00403261	0.168276	0.311111	73940
Chr1	793587	0.168702	0.947218	0.973979	0.975359	1	-0.134168	0.108955	0.0181122	0.162398	0.333333	8240
Chr1	793805	0.397854	0.357402	0.975911	0.977294	1	-0.128604	0.0952105	0.012208	0.177039	0.266667	8237
Chr1	794699	0.158023	0.996522	0.973979	0.975359	1	-0.134054	0.105327	0.0192229	0.16813	0.311111	8239
Chr1	796471	0.769678	0.0428648	0.990017	0.991421	1	-0.124603	0.105418	0.00403261	0.168276	0.311111	73940
Chr1	797197	0.769678	0.0428648	0.990017	0.991421	1	-0.124603	0.105418	0.00403261	0.168276	0.311111	73940
Chr1	797241	0.0224402	2.60566	0.81799	0.819149	1	-0.11314	0.0507874	-0.050364	0.277263	0.0888889	17623
Chr1	798673	0.384729	0.377767	0.97564	0.977023	1	-0.112663	0.133613	-0.0106092	0.149683	0.444444	138098
Chr1	802259	0.0783287	1.54962	0.941929	0.943265	1	-0.11445	0.0553084	-0.0343957	0.24272	0.111111	118689
Chr1	802842	0.206457	0.798051	0.973979	0.975359	1	-0.1136	0.0837266	-0.0191097	0.186362	0.222222	122560
Chr1	803631	0.0224402	2.60566	0.81799	0.819149	1	-0.11314	0.0507874	-0.050364	0.277263	0.0888889	17623
Chr1	803836	0.268969	0.610998	0.973979	0.975359	1	-0.132962	0.1215	0.0143846	0.159992	0.377778	69128
Chr1	804120	0.248404	0.66613	0.973979	0.975359	1	-0.116521	0.0606426	-0.0208967	0.222732	0.133333	118690
Chr1	804969	0.57763	0.155041	0.988737	0.990139	1	-0.127203	0.112924	0.00766496	0.168389	0.333333	73943
Chr1	806148	0.57763	0.155041	0.988737	0.990139	1	-0.127203	0.112924	0.00766496	0.168389	0.333333	73943
Chr1	807194	0.641706	0.108259	0.990017	0.991421	1	-0.127404	0.14007	0.00597401	0.156977	0.444444	101006
Chr1	807780	0.309975	0.515392	0.97564	0.977023	1	-0.116155	0.0728757	-0.0167022	0.202053	0.177778	126168
Chr1	808732	0.833328	0.0221414	0.990957	0.992362	1	-0.12401	0.111929	0.002875	0.166886	0.333333	24049
Chr1	808962	0.57763	0.155041	0.988737	0.990139	1	-0.127203	0.112924	0.00766496	0.168389	0.333333	73943
Chr1	809178	0.57763	0.155041	0.988737	0.990139	1	-0.127203	0.112924	0.00766496	0.168389	0.333333	73943
Chr1	811369	0.822963	0.0250289	0.990374	0.991778	1	-0.120139	0.107431	-0.00314174	0.171533	0.311111	24048
Chr1	811781	0.57763	0.155041	0.988737	0.990139	1	-0.127203	0.112924	0.00766496	0.168389	0.333333	73943
Chr1	812120	0.20689	0.796527	0.973979	0.975359	1	-0.137904	0.154818	0.01694	0.165358	0.466667	111577
Chr1	812218	0.822963	0.0250289	0.990374	0.991778	1	-0.120139	0.107431	-0.00314174	0.171533	0.311111	24048
Chr1	812466	0.0224402	2.60566	0.81799	0.819149	1	-0.11314	0.0507874	-0.050364	0.277263	0.0888889	17623
Chr1	812574	0.57763	0.155041	0.988737	0.990139	1	-0.127203	0.112924	0.00766496	0.168389	0.333333	73943
Chr1	812774	0.58437	0.149611	0.988795	0.990197	1	-0.126649	0.102608	0.00788482	0.176324	0.288889	73942
Chr1	813001	0.470199	0.260754	0.978961	0.980349	1	-0.117159	0.0845699	-0.0123351	0.2092	0.2	127249
Chr1	813018	0.27211	0.603038	0.973979	0.975359	1	-0.11841	0.0430094	-0.0414358	0.463859	0.0444444	16500
Chr1	813208	0.372378	0.397857	0.97564	0.977023	1	-0.116907	0.0723625	-0.0145873	0.200589	0.177778	126167
Chr1	814751	0.963297	0.00105879	0.996836	0.998249	1	-0.122468	0.100199	0.000648574	0.172123	0.288889	24046
Chr1	815910	0.57763	0.155041	0.988737	0.990139	1	-0.127203	0.112924	0.00766496	0.168389	0.333333	73943
Chr1	818004	0.768121	0.0434633	0.990017	0.991421	1	-0.123799	0.071751	0.00479826	0.198844	0.177778	6782
Chr1	818082	0.833328	0.0221414	0.990957	0.992362	1	-0.12401	0.111929	0.002875	0.166886	0.333333	24049
Chr1	818672	0.57763	0.155041	0.988737	0.990139	1	-0.127203	0.112924	0.00766496	0.168389	0.333333	73943
Chr1	820523	0.386251	0.375356	0.97564	0.977023	1	-0.124131	0.0313347	0.0229288	0.324525	0.0444444	41597
Chr1	821282	0.822963	0.0250289	0.990374	0.991778	1	-0.120139	0.107431	-0.00314174	0.171533	0.311111	24048
Chr1	821772	0.57763	0.155041	0.988737	0.990139	1	-0.127203	0.112924	0.00766496	0.168389	0.333333	73943
Chr1	822975	0.47731	0.252501	0.979974	0.981363	1	-0.124325	0.0403516	0.0167344	0.288387	0.0666667	52998
Chr1	823044	0.458708	0.274523	0.978961	0.980349	1	-0.125866	0.0635535	0.0121257	0.200457	0.155556	99651
Chr1	824906	0.377369	0.389627	0.97564	0.977023	1	-0.117825	0.060554	-0.0160062	0.222393	0.133333	17632
Chr1	828405	0.812445	0.0281492	0.990233	0.991636	1	-0.123061	0.0512778	0.0054405	0.280105	0.0888889	45947
Chr1	828756	0.57763	0.155041	0.988737	0.990139	1	-0.127203	0.112924	0.00766496	0.168389	0.333333	73943
Chr1	830155	0.57763	0.155041	0.988737	0.990139	1	-0.127203	0.112924	0.00766496	0.168389	0.333333	73943
Chr1	831063	0.532359	0.194944	0.985073	0.986469	1	-0.126372	0.0847417	0.00962585	0.18867	0.222222	103951
Chr1	834106	0.978968	0.000347508	0.997509	0.998923	1	-0.122213	0.0568663	0.000539479	0.249904	0.111111	55966
Chr1	836373	0.566382	0.164387	0.986738	0.988137	1	-0.116864	0.112256	-0.00784453	0.167381	0.333333	24050
Chr1	840039	0.927086	0.00418716	0.996836	0.998249	1	-0.12293	0.112288	0.00134418	0.179389	0.311111	151259
Chr1	842558	0.0563819	1.82037	0.931698	0.933019	1	-0.138327	0.10671	0.0260892	0.170367	0.311111	73937
Chr1	843072	0.57763	0.155041	0.988737	0.990139	1	-0.127203	0.112924	0.00766496	0.168389	0.333333	73943
Chr1	843196	0.213392	0.774132	0.973979	0.975359	1	-0.106508	0.154761	-0.0159391	0.157783	0.488889	127570
Chr1	844884	0.614502	0.126836	0.989523	0.990925	1	-0.11662	0.133458	-0.00615735	0.149508	0.444444	38609
Chr1	846217	0.62272	0.121031	0.989963	0.991366	1	-0.12757	0.136661	0.00648502	0.161185	0.422222	81891
Chr1	846926	0.409954	0.339467	0.977701	0.979087	1	-0.117094	0.0753753	-0.0124984	0.185938	0.2	73741
Chr1	847477	0.169414	0.944062	0.973979	0.975359	1	-0.114891	0.0658275	-0.0231493	0.207901	0.155556	68180
Chr1	848013	0.689031	0.0800683	0.990017	0.991421	1	-0.124083	0.0620039	0.00746257	0.227942	0.133333	56214
Chr1	848167	0.928665	0.00400738	0.996836	0.998249	1	-0.121715	0.0531112	-0.00213107	0.290714	0.0888889	55932
Chr1	848221	0.928665	0.00400738	0.996836	0.998249	1	-0.121715	0.0531112	-0.00213107	0.290714	0.0888889	55932
Chr1	849254	0.397239	0.358334	0.975911	0.977294	1	-0.124078	0.031234	0.0223222	0.323295	0.0444444	2749
Chr1	849816	0.928665	0.00400738	0.996836	0.998249	1	-0.121715	0.0531112	-0.00213107	0.290714	0.0888889	55932
Chr1	850386	0.462914	0.26942	0.978961	0.980349	1	-0.126262	0.0706322	0.0117251	0.195649	0.177778	100507
Chr1	850505	0.462914	0.26942	0.978961	0.980349	1	-0.126262	0.0706322	0.0117251	0.195649	0.177778	100507
Chr1	850725	0.397239	0.358334	0.975911	0.977294	1	-0.124078	0.031234	0.0223222	0.323295	0.0444444	2749
Chr1	850785	0.316265	0.502164	0.97564	0.977023	1	-0.13138	0.114451	0.0139297	0.170693	0.333333	73944
Chr1	851288	0.397239	0.358334	0.975911	0.977294	1	-0.124078	0.031234	0.0223222	0.323295	0.0444444	2749
Chr1	851390	0.938961	0.00293196	0.996836	0.998249	1	-0.122395	0.0496547	0.00169732	0.270694	0.0888889	46522
Chr1	851927	0.666767	0.0927035	0.990017	0.991421	1	-0.125316	0.0922958	0.00604163	0.171527	0.266667	103969
Chr1	853481	0.835508	0.0215576	0.99122	0.992625	1	-0.120041	0.121353	-0.00288609	0.169783	0.355556	74854
Chr1	854790	0.672453	0.089373	0.990017	0.991421	1	-0.118749	0.0974658	-0.00578808	0.167356	0.288889	8238
Chr1	856282	0.23643	0.700877	0.973979	0.975359	1	-0.112559	0.0998612	-0.0165013	0.171534	0.288889	8241
Chr1	856738	0.203556	0.808339	0.973979	0.975359	1	-0.112039	0.0981987	-0.0188511	0.182687	0.266667	26588
Chr1	857785	0.996927	7.42e-06	0.99806	0.999475	1	-0.122125	0.100399	5.44e-05	0.172472	0.288889	67658
Chr1	857834	0.0335905	2.25771	0.870163	0.871397	1	-0.138483	0.0973361	0.0283665	0.16713	0.288889	103745
Chr1	858592	0.0912388	1.42619	0.959614	0.960974	1	-0.132352	0.0763425	0.0256459	0.188389	0.2	148102
Chr1	860972	0.832621	0.0223326	0.990957	0.992362	1	-0.120084	0.116792	-0.00282594	0.163335	0.355556	108128
Chr1	861283	0.710593	0.0688425	0.990017	0.991421	1	-0.118914	0.105424	-0.00510933	0.168286	0.311111	94214
Chr1	861474	0.723891	0.0623974	0.990017	0.991421	1	-0.125657	0.123879	0.00471635	0.163156	0.377778	94218
Chr1	861547	0.87169	0.013043	0.994123	0.995533	1	-0.120456	0.124458	-0.00204725	0.154819	0.4	94225
Chr1	861643	0.734997	0.0572865	0.990017	0.991421	1	-0.119011	0.111953	-0.00462368	0.166923	0.333333	94215
Chr1	861980	0.930642	0.00378773	0.996836	0.998249	1	-0.121239	0.120504	-0.00113078	0.158667	0.377778	94941
Chr1	862189	0.940193	0.00281455	0.996836	0.998249	1	-0.121371	0.118208	-0.00101574	0.165337	0.355556	94216
Chr1	862296	0.922611	0.00471867	0.99674	0.998153	1	-0.123023	0.117531	0.00130755	0.16438	0.355556	94217
Chr1	862404	0.734997	0.0572865	0.990017	0.991421	1	-0.119011	0.111953	-0.00462368	0.166923	0.333333	94215
Chr1	862569	0.734997	0.0572865	0.990017	0.991421	1	-0.119011	0.111953	-0.00462368	0.166923	0.333333	94215
Chr1	863140	0.735954	0.0568572	0.990017	0.991421	1	-0.118974	0.113694	-0.00467883	0.16955	0.333333	39414
Chr1	863251	0.734997	0.0572865	0.990017	0.991421	1	-0.119011	0.111953	-0.00462368	0.166923	0.333333	94215
Chr1	863498	0.376185	0.391567	0.97564	0.977023	1	-0.125944	0.0547612	0.0216626	0.300243	0.0888889	96555
Chr1	863771	0.333677	0.467287	0.97564	0.977023	1	-0.112705	0.119846	-0.013203	0.167653	0.355556	39944
Chr1	863823	0.964336	0.000999657	0.996836	0.998249	1	-0.122619	0.144029	0.000562965	0.153759	0.466667	134906
Chr1	864335	0.631042	0.115325	0.990017	0.991421	1	-0.116925	0.132166	-0.00646082	0.164498	0.4	61636
Chr1	864827	0.930066	0.00385107	0.996836	0.998249	1	-0.122932	0.117382	0.00125838	0.175113	0.333333	134904
Chr1	866197	0.475654	0.254405	0.979974	0.981363	1	-0.126681	0.0797055	0.0129021	0.221514	0.177778	48722
Chr1	867494	0.967202	0.000845315	0.996836	0.998249	1	-0.121722	0.111066	-0.000597324	0.177412	0.311111	116009
Chr1	868888	0.794158	0.0340384	0.990017	0.991421	1	-0.120157	0.0915115	-0.00363162	0.170043	0.266667	110557
Chr1	870100	0.27211	0.603038	0.973979	0.975359	1	-0.11841	0.0430094	-0.0414358	0.463859	0.0444444	16500
Chr1	870310	0.984377	0.000191726	0.997798	0.999213	1	-0.122258	0.103125	0.000284175	0.177225	0.288889	115309
Chr1	871786	0.723237	0.0627059	0.990017	0.991421	1	-0.126266	0.144496	0.00447021	0.154261	0.466667	128644
Chr1	872731	0.261101	0.631454	0.973979	0.975359	1	-0.115688	0.0711515	-0.0205874	0.225294	0.155556	106164
Chr1	873447	0.797674	0.0328598	0.990017	0.991421	1	-0.124372	0.109257	0.0036615	0.174487	0.311111	143896
Chr1	873731	0.715678	0.0663359	0.990017	0.991421	1	-0.120638	0.0503517	-0.0109177	0.366316	0.0666667	87686
Chr1	874491	0.417888	0.328124	0.978246	0.979632	1	-0.118764	0.0518323	-0.0187253	0.283315	0.0888889	17261
Chr1	874797	0.316116	0.502474	0.97564	0.977023	1	-0.112533	0.117753	-0.0134442	0.164694	0.355556	115312
Chr1	874912	0.612499	0.128276	0.989523	0.990925	1	-0.117073	0.121833	-0.00664463	0.160434	0.377778	126920
Chr1	875907	0.469484	0.261595	0.978961	0.980349	1	-0.117614	0.0768356	-0.0125994	0.213342	0.177778	106165
Chr1	876498	0.264242	0.623198	0.973979	0.975359	1	-0.118027	0.0464303	-0.0304975	0.335916	0.0666667	16507
Chr1	876717	0.813802	0.0277357	0.990374	0.991778	1	-0.123461	0.072008	0.00384784	0.199577	0.177778	6779
Chr1	876816	0.819973	0.0258961	0.990374	0.991778	1	-0.120207	0.10197	-0.00326419	0.175211	0.288889	36538
Chr1	877192	0.666536	0.0928406	0.990017	0.991421	1	-0.122868	0.0251488	0.0174252	0.494351	0.0222222	113218
Chr1	877449	0.742547	0.0539504	0.990017	0.991421	1	-0.120861	0.0474518	-0.00924334	0.343852	0.0666667	18017
Chr1	877562	0.977944	0.000382157	0.997341	0.998755	1	-0.122441	0.153925	0.000355248	0.156925	0.488889	52714
Chr1	877840	0.984377	0.000191726	0.997798	0.999213	1	-0.122258	0.103125	0.000284175	0.177225	0.288889	115309
Chr1	878756	0.470889	0.259944	0.978961	0.980349	1	-0.123478	0.0265186	0.0311639	0.529351	0.0222222	84231
Chr1	879429	0.927938	0.00408959	0.996836	0.998249	1	-0.122959	0.117562	0.0012176	0.164424	0.355556	129121
Chr1	879836	0.715678	0.0663359	0.990017	0.991421	1	-0.120638	0.0503517	-0.0109177	0.366316	0.0666667	87686
Chr1	880587	0.715678	0.0663359	0.990017	0.991421	1	-0.120638	0.0503517	-0.0109177	0.366316	0.0666667	87686
Chr1	880611	0.715678	0.0663359	0.990017	0.991421	1	-0.120638	0.0503517	-0.0109177	0.366316	0.0666667	87686
Chr1	881739	0.820365	0.0257817	0.990374	0.991778	1	-0.124729	0.142298	0.00296477	0.159492	0.444444	52711
Chr1	882124	0.984377	0.000191726	0.997798	0.999213	1	-0.122258	0.103125	0.000284175	0.177225	0.288889	115309
Chr1	882153	0.351392	0.434212	0.97564	0.977023	1	-0.118608	0.0475027	-0.0261427	0.344247	0.0666667	18882
Chr1	882633	0.946672	0.00223694	0.996836	0.998249	1	-0.12126	0.152677	-0.000852456	0.155645	0.488889	140298
Chr1	882791	0.27211	0.603038	0.973979	0.975359	1	-0.11841	0.0430094	-0.0414358	0.463859	0.0444444	16500
Chr1	882892	0.841828	0.0199114	0.991617	0.993023	1	-0.124513	0.148632	0.00247498	0.151494	0.488889	78939
Chr1	884146	0.734997	0.0572862	0.990017	0.991421	1	-0.125165	0.111552	0.00493596	0.178198	0.311111	115310
Chr1	885184	0.634676	0.112886	0.990017	0.991421	1	-0.1263	0.108933	0.00676009	0.173962	0.311111	115311
Chr1	885985	0.820365	0.0257817	0.990374	0.991778	1	-0.124729	0.142298	0.00296477	0.159492	0.444444	52711
Chr1	887158	0.820365	0.0257817	0.990374	0.991778	1	-0.124729	0.142298	0.00296477	0.159492	0.444444	52711
Chr1	890883	0.820365	0.0257817	0.990374	0.991778	1	-0.124729	0.142298	0.00296477	0.159492	0.444444	52711
Chr1	891460	0.646762	0.105004	0.990017	0.991421	1	-0.12039	0.0470625	-0.0127748	0.340829	0.0666667	18287
Chr1	893077	0.617871	0.124435	0.989523	0.990925	1	-0.118914	0.0789021	-0.00715446	0.175382	0.222222	78881
Chr1	893461	0.984377	0.000191726	0.997798	0.999213	1	-0.122258	0.103125	0.000284175	0.177225	0.288889	115309
Chr1	893516	0.470889	0.259944	0.978961	0.980349	1	-0.123478	0.0265186	0.0311639	0.529351	0.0222222	84231
Chr1	893865	0.721996	0.0632939	0.990017	0.991421	1	-0.125732	0.125586	0.00481616	0.165426	0.377778	39382
Chr1	894182	0.820365	0.0257817	0.990374	0.991778	1	-0.124729	0.142298	0.00296477	0.159492	0.444444	52711
Chr1	895405	0.828023	0.0235961	0.990466	0.99187	1	-0.124327	0.126171	0.00295575	0.166203	0.377778	119086
Chr1	895470	0.856824	0.0162755	0.993202	0.99461	1	-0.124184	0.142043	0.00235161	0.159205	0.444444	52712
Chr1	896325	0.844189	0.0193136	0.991617	0.993023	1	-0.120422	0.1046	-0.0026863	0.166953	0.311111	115274
Chr1	896449	0.820365	0.0257817	0.990374	0.991778	1	-0.124729	0.142298	0.00296477	0.159492	0.444444	52711
Chr1	896670	0.947408	0.00217552	0.996836	0.998249	1	-0.12162	0.0884015	-0.000967253	0.179081	0.244444	6790
Chr1	896853	0.63291	0.114067	0.990017	0.991421	1	-0.127898	0.149107	0.00621936	0.159219	0.466667	52713
Chr1	897317	0.911431	0.00618646	0.995794	0.997206	1	-0.120864	0.13558	-0.00145633	0.1599	0.422222	52710
Chr1	897914	0.81515	0.0273282	0.990374	0.991778	1	-0.120239	0.0976545	-0.00347657	0.181659	0.266667	115273
Chr1	898397	0.549267	0.179316	0.986222	0.98762	1	-0.119011	0.0641611	-0.00990779	0.202447	0.155556	78848
Chr1	898666	0.695117	0.0768009	0.990017	0.991421	1	-0.123314	0.0399822	0.00915389	0.285478	0.0666667	4032
Chr1	899668	0.721091	0.063725	0.990017	0.991421	1	-0.125376	0.113035	0.00492396	0.168557	0.333333	36542
Chr1	899752	0.721091	0.063725	0.990017	0.991421	1	-0.125376	0.113035	0.00492396	0.168557	0.333333	36542
Chr1	899805	0.634897	0.112739	0.990017	0.991421	1	-0.124138	0.0540625	0.00920246	0.236968	0.111111	22830
Chr1	900371	0.930565	0.00379615	0.996836	0.998249	1	-0.121026	0.150067	-0.0012005	0.168263	0.444444	152528
Chr1	900445	0.567525	0.163421	0.986887	0.988286	1	-0.125805	0.0803699	0.0083516	0.178724	0.222222	6780
Chr1	900523	0.663287	0.0947777	0.990017	0.991421	1	-0.11728	0.135712	-0.0060169	0.168949	0.4	39384
Chr1	900958	0.874752	0.0124228	0.994491	0.995901	1	-0.121699	0.0329121	-0.00443583	0.34372	0.0444444	5754
Chr1	901328	0.811472	0.0284476	0.990152	0.991556	1	-0.124875	0.143002	0.00298068	0.152654	0.466667	140871
Chr1	902498	0.813802	0.0277357	0.990374	0.991778	1	-0.123461	0.072008	0.00384784	0.199577	0.177778	6779
Chr1	903232	0.458205	0.275138	0.978961	0.980349	1	-0.112792	0.154078	-0.00951253	0.157082	0.488889	52717
Chr1	905360	0.671799	0.0897527	0.990017	0.991421	1	-0.11997	0.0624704	-0.00955439	0.275671	0.111111	17246
Chr1	906224	0.381508	0.382919	0.97564	0.977023	1	-0.123639	0.0248802	0.0347804	0.487422	0.0222222	136
Chr1	907683	0.704753	0.071787	0.990017	0.991421	1	-0.118019	0.132003	-0.00539314	0.173958	0.377778	65885
Chr1	909236	0.848063	0.0183534	0.992138	0.993545	1	-0.123485	0.0895605	0.00260926	0.166351	0.266667	73565
Chr1	909637	0.568738	0.162399	0.987008	0.988407	1	-0.119691	0.0530017	-0.0135129	0.29008	0.0888889	69797
Chr1	911035	0.813802	0.0277357	0.990374	0.991778	1	-0.123461	0.072008	0.00384784	0.199577	0.177778	6779
Chr1	911587	0.693168	0.0778386	0.990017	0.991421	1	-0.123134	0.0344743	0.0117044	0.362582	0.0444444	45844
Chr1	911634	0.511808	0.215185	0.98174	0.983131	1	-0.119067	0.0577777	-0.0170218	0.317627	0.0888889	118493
Chr1	913934	0.20713	0.795688	0.973979	0.975359	1	-0.127476	0.0539726	0.0242209	0.236552	0.111111	37980
Chr1	914088	0.715678	0.0663359	0.990017	0.991421	1	-0.120638	0.0503517	-0.0109177	0.366316	0.0666667	87686
Chr1	914306	0.609484	0.130464	0.989523	0.990925	1	-0.118611	0.0842699	-0.00870605	0.208442	0.2	149448
Chr1	914462	0.715678	0.0663359	0.990017	0.991421	1	-0.120638	0.0503517	-0.0109177	0.366316	0.0666667	87686
Chr1	914551	0.973176	0.000565323	0.997119	0.998533	1	-0.122337	0.0891535	0.000497353	0.180634	0.244444	88385
Chr1	914690	0.973176	0.000565323	0.997119	0.998533	1	-0.122337	0.0891535	0.000497353	0.180634	0.244444	88385
Chr1	914800	0.863872	0.014697	0.993874	0.995283	1	-0.120366	0.123692	-0.00228668	0.162907	0.377778	149530
Chr1	915515	0.27211	0.603038	0.973979	0.975359	1	-0.11841	0.0430094	-0.0414358	0.463859	0.0444444	16500
Chr1	915644	0.813802	0.0277357	0.990374	0.991778	1	-0.123461	0.072008	0.00384784	0.199577	0.177778	6779
Chr1	915832	0.992204	4.77e-05	0.997821	0.999236	1	-0.12201	0.104382	-0.000133289	0.1666	0.311111	129120
Chr1	915870	0.673931	0.0885188	0.990017	0.991421	1	-0.125863	0.110197	0.00565431	0.164274	0.333333	129122
Chr1	915920	0.914141	0.00581219	0.995794	0.997206	1	-0.120879	0.13815	-0.00143857	0.162955	0.422222	155299
Chr1	915982	0.715678	0.0663359	0.990017	0.991421	1	-0.120638	0.0503517	-0.0109177	0.366316	0.0666667	87686
Chr1	916432	0.756444	0.0480975	0.990017	0.991421	1	-0.119184	0.115282	-0.00409178	0.161199	0.355556	100618
Chr1	916617	0.992204	4.77e-05	0.997821	0.999236	1	-0.12201	0.104382	-0.000133289	0.1666	0.311111	129120
Chr1	916833	0.863872	0.014697	0.993874	0.995283	1	-0.120366	0.123692	-0.00228668	0.162907	0.377778	149530
Chr1	917605	0.694267	0.0772523	0.990017	0.991421	1	-0.125417	0.104066	0.00534126	0.166089	0.311111	106243
Chr1	918131	0.732165	0.0585665	0.990017	0.991421	1	-0.124681	0.093217	0.00485271	0.173269	0.266667	88387
Chr1	918319	0.813802	0.0277357	0.990374	0.991778	1	-0.123461	0.072008	0.00384784	0.199577	0.177778	6779
Chr1	918862	0.27211	0.603038	0.973979	0.975359	1	-0.11841	0.0430094	-0.0414358	0.463859	0.0444444	16500
Chr1	919213	0.966026	0.000907078	0.996836	0.998249	1	-0.12255	0.13159	0.000604799	0.173409	0.377778	39383
Chr1	919273	0.27211	0.603038	0.973979	0.975359	1	-0.11841	0.0430094	-0.0414358	0.463859	0.0444444	16500
Chr1	919309	0.732165	0.0585665	0.990017	0.991421	1	-0.124681	0.093217	0.00485271	0.173269	0.266667	88387
Chr1	919572	0.27211	0.603038	0.973979	0.975359	1	-0.11841	0.0430094	-0.0414358	0.463859	0.0444444	16500
Chr1	919781	0.813802	0.0277357	0.990374	0.991778	1	-0.123461	0.072008	0.00384784	0.199577	0.177778	6779
Chr1	920099	0.694267	0.0772523	0.990017	0.991421	1	-0.125417	0.104066	0.00534126	0.166089	0.311111	106243
Chr1	920243	0.694267	0.0772523	0.990017	0.991421	1	-0.125417	0.104066	0.00534126	0.166089	0.311111	106243
Chr1	921330	0.84578	0.0189161	0.991617	0.993023	1	-0.121361	0.0475741	-0.00549053	0.344801	0.0666667	16529
Chr1	921399	0.863118	0.014862	0.99368	0.995088	1	-0.123773	0.119619	0.00251939	0.178487	0.333333	151261
Chr1	921888	0.597124	0.139678	0.989523	0.990925	1	-0.125908	0.089115	0.00780222	0.180554	0.244444	88386
Chr1	922276	0.84578	0.0189161	0.991617	0.993023	1	-0.121361	0.0475741	-0.00549053	0.344801	0.0666667	16529
Chr1	923111	0.847393	0.0185176	0.991954	0.99336	1	-0.124467	0.151138	0.00242734	0.154066	0.488889	52879
Chr1	924182	0.537423	0.190168	0.985518	0.986915	1	-0.117285	0.0961964	-0.00901552	0.178903	0.266667	15864
Chr1	924511	0.918109	0.00528554	0.996256	0.997668	1	-0.123166	0.128039	0.00134122	0.159317	0.4	152525
Chr1	927438	0.670211	0.0906777	0.990017	0.991421	1	-0.117713	0.126321	-0.00547484	0.157158	0.4	106239
Chr1	928624	0.547581	0.180834	0.985752	0.98715	1	-0.11482	0.148494	-0.00743837	0.151352	0.488889	78468
Chr1	930167	0.643188	0.107299	0.990017	0.991421	1	-0.127679	0.147936	0.00571271	0.150779	0.488889	133978
Chr1	930371	0.262464	0.627856	0.973979	0.975359	1	-0.129341	0.0804733	0.0181193	0.198844	0.2	105637
Chr1	930705	0.824668	0.0245411	0.990374	0.991778	1	-0.119311	0.153874	-0.0028451	0.156873	0.488889	65870
Chr1	930778	0.757518	0.0476607	0.990017	0.991421	1	-0.125028	0.116801	0.00412746	0.163347	0.355556	61436
Chr1	931534	0.970009	0.000706784	0.996836	0.998249	1	-0.122523	0.140009	0.000460061	0.149436	0.466667	69978
Chr1	931578	0.808406	0.0293991	0.990017	0.991421	1	-0.120797	0.0664315	-0.0041659	0.209876	0.155556	67646
Chr1	932489	0.476882	0.252993	0.979974	0.981363	1	-0.127555	0.0948276	0.00945329	0.162753	0.288889	83057
Chr1	932541	0.476355	0.253598	0.979974	0.981363	1	-0.116781	0.0921669	-0.0108661	0.186854	0.244444	39381
Chr1	932619	0.494387	0.233483	0.980131	0.98152	1	-0.128487	0.115218	0.00899167	0.161108	0.355556	147214
Chr1	932929	0.490079	0.238177	0.980131	0.98152	1	-0.114733	0.131155	-0.0087164	0.154638	0.422222	124946
Chr1	933606	0.299099	0.539104	0.975491	0.976873	1	-0.128714	0.0792764	0.0148954	0.176234	0.222222	123389
Chr1	934326	0.437234	0.301766	0.978961	0.980349	1	-0.126095	0.0642871	0.0128616	0.202859	0.155556	5401
Chr1	934952	0.938346	0.00299139	0.996836	0.998249	1	-0.121725	0.0593703	-0.00206971	0.326788	0.0888889	46069
Chr1	935256	0.404964	0.346769	0.97725	0.978635	1	-0.130212	0.12014	0.0114171	0.168068	0.355556	155255
Chr1	935836	0.437234	0.301766	0.978961	0.980349	1	-0.126095	0.0642871	0.0128616	0.202859	0.155556	5401
Chr1	939976	0.938346	0.00299139	0.996836	0.998249	1	-0.121725	0.0593703	-0.00206971	0.326788	0.0888889	46069
Chr1	940912	0.437234	0.301766	0.978961	0.980349	1	-0.126095	0.0642871	0.0128616	0.202859	0.155556	5401
Chr1	940984	0.27211	0.603038	0.973979	0.975359	1	-0.11841	0.0430094	-0.0414358	0.463859	0.0444444	16500
Chr1	942634	0.27211	0.603038	0.973979	0.975359	1	-0.11841	0.0430094	-0.0414358	0.463859	0.0444444	16500
Chr1	943186	0.581708	0.151741	0.988795	0.990197	1	-0.119743	0.0536164	-0.0132234	0.293633	0.0888889	118381
Chr1	944214	0.779829	0.039072	0.990017	0.991421	1	-0.120999	0.049363	-0.00820648	0.358668	0.0666667	16887
Chr1	945240	0.27211	0.603038	0.973979	0.975359	1	-0.11841	0.0430094	-0.0414358	0.463859	0.0444444	16500
Chr1	945664	0.785351	0.037088	0.990017	0.991421	1	-0.121006	0.0503095	-0.00611912	0.274493	0.0888889	118680
Chr1	945833	0.774602	0.0410011	0.990017	0.991421	1	-0.12273	0.0298039	0.0143315	0.611463	0.0222222	16460
Chr1	946287	0.437234	0.301766	0.978961	0.980349	1	-0.126095	0.0642871	0.0128616	0.202859	0.155556	5401
Chr1	946335	0.391976	0.366401	0.975911	0.977294	1	-0.113875	0.118359	-0.0115575	0.165551	0.355556	46699
Chr1	947229	0.938346	0.00299139	0.996836	0.998249	1	-0.121725	0.0593703	-0.00206971	0.326788	0.0888889	46069
Chr1	948070	0.311675	0.511781	0.97564	0.977023	1	-0.12909	0.0858123	0.0143112	0.173732	0.244444	143791
Chr1	949023	0.938346	0.00299139	0.996836	0.998249	1	-0.121725	0.0593703	-0.00206971	0.326788	0.0888889	46069
Chr1	949794	0.437234	0.301766	0.978961	0.980349	1	-0.126095	0.0642871	0.0128616	0.202859	0.155556	5401
Chr1	950256	0.736815	0.056473	0.990017	0.991421	1	-0.123929	0.0678601	0.00516295	0.187728	0.177778	85431
Chr1	950790	0.27211	0.603038	0.973979	0.975359	1	-0.11841	0.0430094	-0.0414358	0.463859	0.0444444	16500
Chr1	953031	0.814642	0.0274816	0.990374	0.991778	1	-0.123701	0.0846498	0.00401873	0.209402	0.2	155223
Chr1	954066	0.27211	0.603038	0.973979	0.975359	1	-0.11841	0.0430094	-0.0414358	0.463859	0.0444444	16500
Chr1	954852	0.814642	0.0274816	0.990374	0.991778	1	-0.123701	0.0846498	0.00401873	0.209402	0.2	155223
Chr1	954959	0.139817	1.08998	0.973979	0.975359	1	-0.127586	0.047586	0.0308986	0.25867	0.0888889	5359
Chr1	955224	0.412778	0.335392	0.977701	0.979087	1	-0.128835	0.101635	0.0126402	0.189179	0.266667	155227
Chr1	955304	0.27211	0.603038	0.973979	0.975359	1	-0.11841	0.0430094	-0.0414358	0.463859	0.0444444	16500
Chr1	955381	0.707251	0.0705192	0.990017	0.991421	1	-0.12573	0.118985	0.00511422	0.166435	0.355556	124929
Chr1	955557	0.428075	0.314021	0.978961	0.980349	1	-0.128483	0.0995594	0.0130693	0.2021	0.244444	155224
Chr1	955835	0.814642	0.0274816	0.990374	0.991778	1	-0.123701	0.0846498	0.00401873	0.209402	0.2	155223
Chr1	956147	0.427321	0.315046	0.978961	0.980349	1	-0.129276	0.111569	0.0101011	0.155948	0.355556	154998
Chr1	956687	0.747067	0.0520059	0.990017	0.991421	1	-0.125214	0.11885	0.00412967	0.156466	0.377778	51069
Chr1	957601	0.470889	0.259944	0.978961	0.980349	1	-0.123478	0.0265186	0.0311639	0.529351	0.0222222	84231
Chr1	960346	0.779829	0.039072	0.990017	0.991421	1	-0.120999	0.049363	-0.00820648	0.358668	0.0666667	16887
Chr1	960928	0.898415	0.00814899	0.995744	0.997155	1	-0.120765	0.127668	-0.00166044	0.15885	0.4	52728
Chr1	961985	0.298597	0.540225	0.975377	0.976759	1	-0.126985	0.0590965	0.0183436	0.216809	0.133333	5400
Chr1	962361	0.298597	0.540225	0.975377	0.976759	1	-0.126985	0.0590965	0.0183436	0.216809	0.133333	5400
Chr1	963470	0.298597	0.540225	0.975377	0.976759	1	-0.126985	0.0590965	0.0183436	0.216809	0.133333	5400
Chr1	963948	0.53621	0.191305	0.985234	0.986631	1	-0.12819	0.121251	0.00857403	0.169638	0.355556	155293
Chr1	964190	0.898415	0.00814899	0.995744	0.997155	1	-0.120765	0.127668	-0.00166044	0.15885	0.4	52728
Chr1	965020	0.298597	0.540225	0.975377	0.976759	1	-0.126985	0.0590965	0.0183436	0.216809	0.133333	5400
Chr1	966114	0.164479	0.966281	0.973979	0.975359	1	-0.1275	0.0495414	0.0304122	0.270036	0.0888889	5398
Chr1	966686	0.298597	0.540225	0.975377	0.976759	1	-0.126985	0.0590965	0.0183436	0.216809	0.133333	5400
Chr1	966877	0.27211	0.603038	0.973979	0.975359	1	-0.11841	0.0430094	-0.0414358	0.463859	0.0444444	16500
Chr1	967884	0.637534	0.110991	0.990017	0.991421	1	-0.126138	0.105675	0.00700019	0.181669	0.288889	152083
Chr1	968752	0.298597	0.540225	0.975377	0.976759	1	-0.126985	0.0590965	0.0183436	0.216809	0.133333	5400
Chr1	970896	0.783868	0.0376154	0.990017	0.991421	1	-0.125009	0.130425	0.00364396	0.162312	0.4	52729
Chr1	974972	0.437234	0.301766	0.978961	0.980349	1	-0.126095	0.0642871	0.0128616	0.202859	0.155556	5401
Chr1	976433	0.190545	0.856701	0.973979	0.975359	1	-0.116072	0.0580161	-0.0225794	0.212666	0.133333	96547
Chr1	977558	0.642927	0.107467	0.990017	0.991421	1	-0.11672	0.142249	-0.0057576	0.151845	0.466667	77390
Chr1	978363	0.192295	0.849973	0.973979	0.975359	1	-0.13245	0.0986869	0.0179254	0.169486	0.288889	149184
Chr1	978778	0.0814219	1.51814	0.946526	0.947868	1	-0.136705	0.104855	0.0234832	0.167365	0.311111	149185
Chr1	979045	0.37437	0.394554	0.97564	0.977023	1	-0.124932	0.0410676	0.0212934	0.294017	0.0666667	67293
Chr1	980478	0.491864	0.236223	0.980131	0.98152	1	-0.114264	0.14	-0.00838821	0.149426	0.466667	155944
Chr1	981899	0.655775	0.0993484	0.990017	0.991421	1	-0.124227	0.0597851	0.00800116	0.219448	0.133333	5399
Chr1	982304	0.425578	0.317431	0.978961	0.980349	1	-0.113855	0.127299	-0.0102975	0.158386	0.4	49367
Chr1	982535	0.655775	0.0993484	0.990017	0.991421	1	-0.124227	0.0597851	0.00800116	0.219448	0.133333	5399
Chr1	984479	0.405589	0.345847	0.977283	0.978668	1	-0.11391	0.121238	-0.0108304	0.159643	0.377778	49366
Chr1	991978	0.0457245	1.99586	0.911588	0.91288	1	-0.143638	0.135179	0.0255139	0.159423	0.422222	155948
Chr1	992263	0.380358	0.384772	0.97564	0.977023	1	-0.124973	0.0420726	0.0215942	0.301904	0.0666667	4916
Chr1	992331	0.13193	1.13482	0.973979	0.975359	1	-0.13916	0.140629	0.0192003	0.157608	0.444444	155949
Chr1	993355	0.0457245	1.99586	0.911588	0.91288	1	-0.143638	0.135179	0.0255139	0.159423	0.422222	155948
Chr1	993375	0.518833	0.208107	0.982609	0.984002	1	-0.126588	0.0861471	0.00919316	0.174423	0.244444	129101
Chr1	994290	0.190437	0.857115	0.973979	0.975359	1	-0.139058	0.160211	0.0173499	0.163373	0.488889	156036
Chr1	994306	0.968152	0.000797068	0.996836	0.998249	1	-0.121924	0.0533167	-0.000763467	0.233521	0.111111	4917
Chr1	1002697	0.42397	0.319642	0.978961	0.980349	1	-0.115176	0.106738	-0.0103764	0.159051	0.333333	109312
Chr1	1003330	0.378453	0.387861	0.97564	0.977023	1	-0.116192	0.0830848	-0.013278	0.184902	0.222222	105603
Chr1	1003922	0.559381	0.170389	0.986738	0.988137	1	-0.115688	0.134811	-0.00720612	0.151037	0.444444	154466
Chr1	1005568	0.588681	0.146204	0.989335	0.990738	1	-0.118312	0.0863968	-0.00850698	0.192433	0.222222	48045
Chr1	1005875	0.492177	0.235882	0.980131	0.98152	1	-0.116625	0.0982496	-0.0102534	0.182784	0.266667	127250
Chr1	1007232	0.726987	0.0609483	0.990017	0.991421	1	-0.119575	0.089009	-0.00515214	0.180335	0.244444	127247
Chr1	1007560	0.918805	0.00519584	0.996446	0.997859	1	-0.121306	0.0950834	-0.00147572	0.176799	0.266667	148318
Chr1	1007817	0.188347	0.865251	0.973979	0.975359	1	-0.129633	0.071723	0.0212064	0.198763	0.177778	126781
Chr1	1007953	0.726987	0.0609483	0.990017	0.991421	1	-0.119575	0.089009	-0.00515214	0.180335	0.244444	127247
Chr1	1008068	0.179313	0.901653	0.973979	0.975359	1	-0.124551	0.0256784	0.0552997	0.507947	0.0222222	1358
Chr1	1008284	0.953791	0.0016789	0.996836	0.998249	1	-0.122604	0.108264	0.000765612	0.161356	0.333333	148320
Chr1	1010158	0.664689	0.0939387	0.990017	0.991421	1	-0.119278	0.0803293	-0.00633357	0.178632	0.222222	127228
Chr1	1010355	0.589405	0.145638	0.989515	0.990918	1	-0.125782	0.0844872	0.00754454	0.170993	0.244444	148335
Chr1	1011718	0.918805	0.00519584	0.996446	0.997859	1	-0.121306	0.0950834	-0.00147572	0.176799	0.266667	148318
Chr1	1011865	0.862447	0.0150096	0.993616	0.995025	1	-0.123519	0.101215	0.00246673	0.173896	0.288889	148319
Chr1	1012709	0.726987	0.0609483	0.990017	0.991421	1	-0.119575	0.089009	-0.00515214	0.180335	0.244444	127247
Chr1	1013174	0.779718	0.0391123	0.990017	0.991421	1	-0.119776	0.101978	-0.00401131	0.175226	0.288889	26617
Chr1	1013742	0.718478	0.064978	0.990017	0.991421	1	-0.124553	0.084288	0.00553495	0.187639	0.222222	148111
Chr1	1013851	0.36793	0.405321	0.97564	0.977023	1	-0.117073	0.0694815	-0.0161354	0.219843	0.155556	18635
Chr1	1019210	0.582589	0.151034	0.988795	0.990197	1	-0.124178	0.0479922	0.0156374	0.348045	0.0666667	46028
Chr1	1020289	0.91763	0.00534783	0.996174	0.997586	1	-0.121186	0.107845	-0.00145823	0.172203	0.311111	154464
Chr1	1021294	0.181387	0.893111	0.973979	0.975359	1	-0.110368	0.108899	-0.018845	0.173907	0.311111	109241
Chr1	1021788	0.967046	0.000853414	0.996836	0.998249	1	-0.122375	0.0841369	0.000633612	0.187295	0.222222	154337
Chr1	1022076	0.935379	0.00328695	0.996836	0.998249	1	-0.122643	0.0837115	0.00123703	0.186328	0.222222	139181
Chr1	1022708	0.361836	0.415756	0.97564	0.977023	1	-0.117229	0.0665849	-0.0156364	0.210378	0.155556	18646
Chr1	1026695	0.380358	0.384772	0.97564	0.977023	1	-0.124973	0.0420726	0.0215942	0.301904	0.0666667	4916
Chr1	1027055	0.0335863	2.25782	0.870163	0.871397	1	-0.141884	0.117242	0.026194	0.154326	0.377778	154341
Chr1	1027914	0.967046	0.000853414	0.996836	0.998249	1	-0.122375	0.0841369	0.000633612	0.187295	0.222222	154337
Chr1	1028632	0.675138	0.0878256	0.990017	0.991421	1	-0.118216	0.113742	-0.00545208	0.159021	0.355556	26618
Chr1	1029165	0.453824	0.280541	0.978961	0.980349	1	-0.127039	0.0818033	0.0111277	0.181987	0.222222	109049
Chr1	1029211	0.427408	0.314928	0.978961	0.980349	1	-0.125672	0.0566025	0.0161051	0.248688	0.111111	139139
Chr1	1029528	0.530996	0.196242	0.985073	0.986469	1	-0.115436	0.130625	-0.00832137	0.162564	0.4	154469
Chr1	1030958	0.0162476	2.88794	0.769009	0.7701	1	-0.105451	0.0881505	-0.0312053	0.163682	0.266667	75339
Chr1	1031259	0.39435	0.362744	0.975911	0.977294	1	-0.115466	0.096186	-0.0114705	0.165123	0.288889	139896
Chr1	1031739	0.380358	0.384772	0.97564	0.977023	1	-0.124973	0.0420726	0.0215942	0.301904	0.0666667	4916
Chr1	1031884	0.877256	0.0119272	0.995068	0.996478	1	-0.121538	0.0455621	-0.00312178	0.246871	0.0888889	73493
Chr1	1032189	0.84579	0.0189137	0.991617	0.993023	1	-0.123106	0.0647836	0.00325596	0.204485	0.155556	78082
Chr1	1032511	0.535612	0.191866	0.985232	0.986629	1	-0.116942	0.102501	-0.00827867	0.163556	0.311111	154831
Chr1	1034879	0.204683	0.804319	0.973979	0.975359	1	-0.115687	0.0634241	-0.0240223	0.233372	0.133333	18634
Chr1	1035447	0.877256	0.0119272	0.995068	0.996478	1	-0.121538	0.0455621	-0.00312178	0.246871	0.0888889	73493
Chr1	1035652	0.384959	0.377403	0.97564	0.977023	1	-0.114768	0.10412	-0.0117726	0.166176	0.311111	26616
Chr1	1035686	0.384959	0.377403	0.97564	0.977023	1	-0.114768	0.10412	-0.0117726	0.166176	0.311111	26616
Chr1	1035763	0.429765	0.31173	0.978961	0.980349	1	-0.118823	0.0522054	-0.0147152	0.22838	0.111111	73494
Chr1	1036483	0.39435	0.362744	0.975911	0.977294	1	-0.115466	0.096186	-0.0114705	0.165123	0.288889	139896
Chr1	1037047	0.0725959	1.61166	0.935436	0.936762	1	-0.11396	0.0576317	-0.0366003	0.253429	0.111111	18602
Chr1	1037212	0.380358	0.384772	0.97564	0.977023	1	-0.124973	0.0420726	0.0215942	0.301904	0.0666667	4916
Chr1	1037424	0.616178	0.125638	0.989523	0.990925	1	-0.118133	0.0973894	-0.00742563	0.181158	0.266667	154463
Chr1	1039260	0.73588	0.0568905	0.990017	0.991421	1	-0.123641	0.0573841	0.00580341	0.210241	0.133333	153449
Chr1	1039285	0.380358	0.384772	0.97564	0.977023	1	-0.124973	0.0420726	0.0215942	0.301904	0.0666667	4916
Chr1	1041814	0.27211	0.603038	0.973979	0.975359	1	-0.11841	0.0430094	-0.0414358	0.463859	0.0444444	16500
Chr1	1041901	0.867785	0.0138567	0.993874	0.995283	1	-0.122781	0.0519481	0.00309649	0.227189	0.111111	107631
Chr1	1041934	0.867785	0.0138567	0.993874	0.995283	1	-0.122781	0.0519481	0.00309649	0.227189	0.111111	107631
Chr1	1041989	0.867785	0.0138567	0.993874	0.995283	1	-0.122781	0.0519481	0.00309649	0.227189	0.111111	107631
Chr1	1042196	0.384959	0.377403	0.97564	0.977023	1	-0.114768	0.10412	-0.0117726	0.166176	0.311111	26616
Chr1	1042319	0.493986	0.233916	0.980131	0.98152	1	-0.116041	0.10904	-0.00907921	0.162527	0.333333	26682
Chr1	1042359	0.123616	1.18545	0.971966	0.973343	1	-0.11588	0.0514077	-0.0279603	0.224686	0.111111	73501
Chr1	1042886	0.0619195	1.74261	0.931698	0.933019	1	-0.103032	0.127703	-0.0225732	0.150531	0.422222	28143
Chr1	1044349	0.142099	1.07754	0.973979	0.975359	1	-0.105845	0.137336	-0.017409	0.14656	0.466667	121887
Chr1	1044800	0.162324	0.976222	0.973979	0.975359	1	-0.135223	0.116641	0.016412	0.144997	0.4	58723
Chr1	1045552	0.274066	0.598142	0.973979	0.975359	1	-0.124808	0.0328779	0.0305438	0.343305	0.0444444	28394
Chr1	1045981	0.399381	0.355095	0.976036	0.97742	1	-0.127844	0.0845566	0.0117631	0.171136	0.244444	5608
Chr1	1046041	0.572331	0.159399	0.987515	0.988915	1	-0.116959	0.111923	-0.00722045	0.156448	0.355556	136760
Chr1	1046741	0.332093	0.470359	0.97564	0.977023	1	-0.129565	0.0953536	0.0129312	0.163671	0.288889	95240
Chr1	1047153	0.44867	0.287005	0.978961	0.980349	1	-0.127584	0.0896185	0.0102942	0.166461	0.266667	42382
Chr1	1047306	0.359068	0.420575	0.97564	0.977023	1	-0.117469	0.0630583	-0.0173402	0.231974	0.133333	19481
Chr1	1047611	0.65334	0.100857	0.990017	0.991421	1	-0.120936	0.0337982	-0.0130204	0.354435	0.0444444	28270
Chr1	1047733	0.263398	0.625403	0.973979	0.975359	1	-0.126282	0.0476504	0.0235595	0.259045	0.0888889	33884
Chr1	1048377	0.859409	0.015687	0.993454	0.994863	1	-0.120416	0.116279	-0.00269497	0.18584	0.311111	130255
Chr1	1052021	0.848426	0.0182648	0.992138	0.993545	1	-0.123734	0.10555	0.00246066	0.157258	0.333333	52217
Chr1	1052354	0.380358	0.384772	0.97564	0.977023	1	-0.124973	0.0420726	0.0215942	0.301904	0.0666667	4916
Chr1	1052968	0.384959	0.377403	0.97564	0.977023	1	-0.114768	0.10412	-0.0117726	0.166176	0.311111	26616
Chr1	1054725	0.79053	0.0352778	0.990017	0.991421	1	-0.12087	0.057604	-0.00458943	0.211085	0.133333	5599
Chr1	1055617	0.81714	0.0267324	0.990374	0.991778	1	-0.121015	0.0582591	-0.00404304	0.213598	0.133333	5048
Chr1	1055657	0.873834	0.0126072	0.994456	0.995865	1	-0.122985	0.0696414	0.0025068	0.192819	0.177778	91132
Chr1	1056228	0.916792	0.00545756	0.995995	0.997407	1	-0.122926	0.0981186	0.00133843	0.15646	0.311111	50605
Chr1	1058087	0.81714	0.0267324	0.990374	0.991778	1	-0.121015	0.0582591	-0.00404304	0.213598	0.133333	5048
Chr1	1058109	0.916792	0.00545756	0.995995	0.997407	1	-0.122926	0.0981186	0.00133843	0.15646	0.311111	50605
Chr1	1058687	0.873834	0.0126072	0.994456	0.995865	1	-0.122985	0.0696414	0.0025068	0.192819	0.177778	91132
Chr1	1060088	0.380358	0.384772	0.97564	0.977023	1	-0.124973	0.0420726	0.0215942	0.301904	0.0666667	4916
Chr1	1060585	0.384959	0.377403	0.97564	0.977023	1	-0.114768	0.10412	-0.0117726	0.166176	0.311111	26616
Chr1	1060782	0.27211	0.603038	0.973979	0.975359	1	-0.11841	0.0430094	-0.0414358	0.463859	0.0444444	16500
Chr1	1063296	0.81714	0.0267324	0.990374	0.991778	1	-0.121015	0.0582591	-0.00404304	0.213598	0.133333	5048
Chr1	1064460	0.380358	0.384772	0.97564	0.977023	1	-0.124973	0.0420726	0.0215942	0.301904	0.0666667	4916
Chr1	1066843	0.423745	0.319952	0.978961	0.980349	1	-0.125594	0.0550123	0.0157534	0.241354	0.111111	85325
Chr1	1067878	0.76527	0.0445715	0.990017	0.991421	1	-0.119392	0.111239	-0.00379934	0.15548	0.355556	52279
Chr1	1068044	0.494219	0.233664	0.980131	0.98152	1	-0.127118	0.0908156	0.0102769	0.184065	0.244444	48343
Chr1	1070461	0.508824	0.218242	0.981625	0.983017	1	-0.129067	0.129789	0.0082578	0.153012	0.422222	58022
Chr1	1072807	0.460778	0.272001	0.978961	0.980349	1	-0.11719	0.082342	-0.0110319	0.183212	0.222222	143955
Chr1	1073087	0.00609958	3.76032	0.609123	0.609986	1	-0.105511	0.0779161	-0.0414558	0.192373	0.2	19440
Chr1	1073161	0.909181	0.00650617	0.995794	0.997206	1	-0.121229	0.0933931	-0.00162147	0.173602	0.266667	51590
Chr1	1073660	0.00204386	4.75486	0.405979	0.406555	1	-0.105845	0.0688707	-0.0522279	0.217848	0.155556	19437
Chr1	1073777	0.00204386	4.75486	0.405979	0.406555	1	-0.105845	0.0688707	-0.0522279	0.217848	0.155556	19437
Chr1	1074135	0.36591	0.408754	0.97564	0.977023	1	-0.11515	0.0949926	-0.0130179	0.176627	0.266667	25530
Chr1	1074380	0.0275365	2.42843	0.843684	0.84488	1	-0.108721	0.0770852	-0.0334302	0.19027	0.2	19438
Chr1	1074845	0.0143117	2.99964	0.753369	0.754437	1	-0.106478	0.08139	-0.0351342	0.181046	0.222222	19439
Chr1	1076505	0.423605	0.320146	0.978961	0.980349	1	-0.114733	0.1134	-0.0110411	0.169107	0.333333	39119
Chr1	1076923	0.764299	0.0449522	0.990017	0.991421	1	-0.121529	0.0260409	-0.0126924	0.517206	0.0222222	1914
Chr1	1077510	0.764299	0.0449522	0.990017	0.991421	1	-0.121529	0.0260409	-0.0126924	0.517206	0.0222222	1914
Chr1	1077730	0.074588	1.58953	0.937304	0.938633	1	-0.10817	0.097821	-0.0261059	0.181974	0.266667	145032
Chr1	1079162	0.764299	0.0449522	0.990017	0.991421	1	-0.121529	0.0260409	-0.0126924	0.517206	0.0222222	1914
Chr1	1079644	0.104752	1.31583	0.9632	0.964565	1	-0.134584	0.0961876	0.0216181	0.165126	0.288889	76775
Chr1	1082480	0.764299	0.0449522	0.990017	0.991421	1	-0.121529	0.0260409	-0.0126924	0.517206	0.0222222	1914
Chr1	1083513	0.0983337	1.36618	0.9632	0.964565	1	-0.133946	0.0897403	0.0222244	0.166692	0.266667	91322
Chr1	1086131	0.423605	0.320146	0.978961	0.980349	1	-0.114733	0.1134	-0.0110411	0.169107	0.333333	39119
Chr1	1086396	0.770551	0.0425311	0.990017	0.991421	1	-0.122888	0.0354536	0.00893592	0.374344	0.0444444	84655
Chr1	1086729	0.770551	0.0425311	0.990017	0.991421	1	-0.122888	0.0354536	0.00893592	0.374344	0.0444444	84655
Chr1	1086869	0.770551	0.0425311	0.990017	0.991421	1	-0.122888	0.0354536	0.00893592	0.374344	0.0444444	84655
Chr1	1086987	0.532008	0.195277	0.985073	0.986469	1	-0.115981	0.12032	-0.00808942	0.158421	0.377778	94159
Chr1	1087107	0.770551	0.0425311	0.990017	0.991421	1	-0.122888	0.0354536	0.00893592	0.374344	0.0444444	84655
Chr1	1087364	0.29949	0.538232	0.975624	0.977007	1	-0.125513	0.0422991	0.0256465	0.303679	0.0666667	84738
Chr1	1087806	0.955502	0.00155677	0.996836	0.998249	1	-0.122241	0.0345574	0.00166123	0.363583	0.0444444	66291
Chr1	1088031	0.770551	0.0425311	0.990017	0.991421	1	-0.122888	0.0354536	0.00893592	0.374344	0.0444444	84655
Chr1	1088184	0.640637	0.108955	0.990017	0.991421	1	-0.124598	0.0667363	0.0080508	0.210873	0.155556	85364
Chr1	1088438	0.770551	0.0425311	0.990017	0.991421	1	-0.122888	0.0354536	0.00893592	0.374344	0.0444444	84655
Chr1	1089125	0.768094	0.043474	0.990017	0.991421	1	-0.11897	0.130005	-0.0039045	0.161785	0.4	39173
Chr1	1089211	0.693168	0.0778386	0.990017	0.991421	1	-0.123134	0.0344743	0.0117044	0.362582	0.0444444	45844
Chr1	1089543	0.770551	0.0425311	0.990017	0.991421	1	-0.122888	0.0354536	0.00893592	0.374344	0.0444444	84655
Chr1	1089705	0.481878	0.247306	0.979974	0.981363	1	-0.118016	0.0720496	-0.0114687	0.199696	0.177778	77082
Chr1	1089733	0.770551	0.0425311	0.990017	0.991421	1	-0.122888	0.0354536	0.00893592	0.374344	0.0444444	84655
Chr1	1092049	0.459324	0.27377	0.978961	0.980349	1	-0.130109	0.133254	0.00901754	0.149277	0.444444	149254
Chr1	1092198	0.770551	0.0425311	0.990017	0.991421	1	-0.122888	0.0354536	0.00893592	0.374344	0.0444444	84655
Chr1	1092763	0.770551	0.0425311	0.990017	0.991421	1	-0.122888	0.0354536	0.00893592	0.374344	0.0444444	84655
Chr1	1092888	0.764299	0.0449522	0.990017	0.991421	1	-0.121529	0.0260409	-0.0126924	0.517206	0.0222222	1914
Chr1	1093364	0.768094	0.043474	0.990017	0.991421	1	-0.11897	0.130005	-0.0039045	0.161785	0.4	39173
Chr1	1093393	0.770551	0.0425311	0.990017	0.991421	1	-0.122888	0.0354536	0.00893592	0.374344	0.0444444	84655
Chr1	1093567	0.770551	0.0425311	0.990017	0.991421	1	-0.122888	0.0354536	0.00893592	0.374344	0.0444444	84655
Chr1	1093947	0.770551	0.0425311	0.990017	0.991421	1	-0.122888	0.0354536	0.00893592	0.374344	0.0444444	84655
Chr1	1094069	0.459517	0.273536	0.978961	0.980349	1	-0.124618	0.0435659	0.0189353	0.313591	0.0666667	84726
Chr1	1094760	0.770551	0.0425311	0.990017	0.991421	1	-0.122888	0.0354536	0.00893592	0.374344	0.0444444	84655
Chr1	1094873	0.770551	0.0425311	0.990017	0.991421	1	-0.122888	0.0354536	0.00893592	0.374344	0.0444444	84655
Chr1	1095001	0.512231	0.214753	0.98174	0.983131	1	-0.118603	0.0663289	-0.0112182	0.20954	0.155556	77081
Chr1	1095332	0.835549	0.0215467	0.99122	0.992625	1	-0.122961	0.0525007	0.00390442	0.229747	0.111111	84917
Chr1	1095491	0.0594635	1.77614	0.931698	0.933019	1	-0.110821	0.0754818	-0.0281802	0.186208	0.2	139376
Chr1	1096128	0.770551	0.0425311	0.990017	0.991421	1	-0.122888	0.0354536	0.00893592	0.374344	0.0444444	84655
Chr1	1096656	0.939845	0.00284749	0.996836	0.998249	1	-0.121901	0.0333869	-0.00215946	0.349467	0.0444444	65964
Chr1	1097198	0.770551	0.0425311	0.990017	0.991421	1	-0.122888	0.0354536	0.00893592	0.374344	0.0444444	84655
Chr1	1097383	0.413075	0.334966	0.977701	0.979087	1	-0.11375	0.125548	-0.0110427	0.165375	0.377778	74762
Chr1	1097759	0.770551	0.0425311	0.990017	0.991421	1	-0.122888	0.0354536	0.00893592	0.374344	0.0444444	84655
Chr1	1097924	0.736472	0.0566258	0.990017	0.991421	1	-0.123175	0.0411208	0.00810857	0.294435	0.0666667	105203
Chr1	1098053	0.770551	0.0425311	0.990017	0.991421	1	-0.122888	0.0354536	0.00893592	0.374344	0.0444444	84655
Chr1	1098582	0.409733	0.339788	0.977701	0.979087	1	-0.126567	0.0676402	0.0125823	0.187099	0.177778	9126
Chr1	1098653	0.764299	0.0449522	0.990017	0.991421	1	-0.121529	0.0260409	-0.0126924	0.517206	0.0222222	1914
Chr1	1098825	0.764299	0.0449522	0.990017	0.991421	1	-0.121529	0.0260409	-0.0126924	0.517206	0.0222222	1914
Chr1	1098890	0.688803	0.0801922	0.990017	0.991421	1	-0.123582	0.0470407	0.00837109	0.255495	0.0888889	126735
Chr1	1099063	0.770551	0.0425311	0.990017	0.991421	1	-0.122888	0.0354536	0.00893592	0.374344	0.0444444	84655
Chr1	1099222	0.743193	0.0536699	0.990017	0.991421	1	-0.118264	0.14336	-0.00430843	0.160691	0.444444	74782
Chr1	1099501	0.688803	0.0801922	0.990017	0.991421	1	-0.123582	0.0470407	0.00837109	0.255495	0.0888889	126735
Chr1	1100305	0.770551	0.0425311	0.990017	0.991421	1	-0.122888	0.0354536	0.00893592	0.374344	0.0444444	84655
Chr1	1100410	0.122553	1.19219	0.970629	0.972005	1	-0.116579	0.0458526	-0.041357	0.331423	0.0666667	18590
Chr1	1101787	0.770551	0.0425311	0.990017	0.991421	1	-0.122888	0.0354536	0.00893592	0.374344	0.0444444	84655
Chr1	1102314	0.224772	0.736821	0.973979	0.975359	1	-0.114009	0.0829011	-0.0165357	0.167713	0.244444	39043
Chr1	1102330	0.916254	0.00552865	0.995882	0.997294	1	-0.123021	0.10841	0.00139116	0.161575	0.333333	39058
Chr1	1104931	0.820114	0.0258549	0.990374	0.991778	1	-0.122812	0.0405211	0.00539319	0.28972	0.0666667	65971
Chr1	1105105	0.320779	0.492884	0.97564	0.977023	1	-0.114732	0.0918611	-0.0138027	0.170705	0.266667	122615
Chr1	1105667	0.461697	0.270888	0.978961	0.980349	1	-0.113767	0.139108	-0.00892151	0.148466	0.466667	121056
Chr1	1107008	0.52821	0.198917	0.985073	0.986469	1	-0.12534	0.0641686	0.0104343	0.202471	0.155556	126923
Chr1	1108465	0.75469	0.0488158	0.990017	0.991421	1	-0.123122	0.0420582	0.00771741	0.301791	0.0666667	99646
Chr1	1112015	0.757826	0.0475359	0.990017	0.991421	1	-0.123062	0.0402751	0.00726223	0.287784	0.0666667	59838
Chr1	1112521	0.908072	0.00666679	0.995794	0.997206	1	-0.121793	0.0340142	-0.0033757	0.35704	0.0444444	53212
Chr1	1112748	0.752073	0.0498986	0.990017	0.991421	1	-0.123107	0.0410742	0.00760278	0.294068	0.0666667	53588
Chr1	1112947	0.908072	0.00666679	0.995794	0.997206	1	-0.121793	0.0340142	-0.0033757	0.35704	0.0444444	53212
Chr1	1113058	0.908072	0.00666679	0.995794	0.997206	1	-0.121793	0.0340142	-0.0033757	0.35704	0.0444444	53212
Chr1	1113354	0.908072	0.00666679	0.995794	0.997206	1	-0.121793	0.0340142	-0.0033757	0.35704	0.0444444	53212
Chr1	1113685	0.908072	0.00666679	0.995794	0.997206	1	-0.121793	0.0340142	-0.0033757	0.35704	0.0444444	53212
Chr1	1114128	0.75469	0.0488158	0.990017	0.991421	1	-0.123122	0.0420582	0.00771741	0.301791	0.0666667	99646
Chr1	1114803	0.582565	0.151053	0.988795	0.990197	1	-0.123845	0.040862	0.0131382	0.292401	0.0666667	53499
Chr1	1115524	0.0607611	1.75824	0.931698	0.933019	1	-0.114595	0.0512684	-0.0421762	0.28005	0.0888889	18593
Chr1	1115603	0.908072	0.00666679	0.995794	0.997206	1	-0.121793	0.0340142	-0.0033757	0.35704	0.0444444	53212
Chr1	1116814	0.582565	0.151053	0.988795	0.990197	1	-0.123845	0.040862	0.0131382	0.292401	0.0666667	53499
Chr1	1117302	0.383555	0.379638	0.97564	0.977023	1	-0.120582	0.0245379	-0.0340024	0.478557	0.0222222	631
Chr1	1117760	0.319204	0.496102	0.97564	0.977023	1	-0.12572	0.046352	0.0203996	0.25148	0.0888889	53504
Chr1	1119000	0.582565	0.151053	0.988795	0.990197	1	-0.123845	0.040862	0.0131382	0.292401	0.0666667	53499
Chr1	1119640	0.0463959	1.98358	0.914502	0.915798	1	-0.111717	0.0661721	-0.0333541	0.209028	0.155556	18782
Chr1	1119887	0.424705	0.31863	0.978961	0.980349	1	-0.125831	0.0586714	0.0140162	0.21518	0.133333	82992
Chr1	1120669	0.837257	0.0210952	0.991288	0.992693	1	-0.119803	0.136742	-0.00257644	0.153218	0.444444	132256
Chr1	1121361	0.559317	0.170444	0.986738	0.988137	1	-0.115191	0.145158	-0.00739513	0.154973	0.466667	124869
Chr1	1122091	0.558754	0.170933	0.986738	0.988137	1	-0.124189	0.0455281	0.0117877	0.246672	0.0888889	53530
Chr1	1122382	0.908072	0.00666679	0.995794	0.997206	1	-0.121793	0.0340142	-0.0033757	0.35704	0.0444444	53212
Chr1	1122479	0.908072	0.00666679	0.995794	0.997206	1	-0.121793	0.0340142	-0.0033757	0.35704	0.0444444	53212
Chr1	1122728	0.59369	0.142309	0.989523	0.990925	1	-0.123795	0.0408925	0.0127639	0.292641	0.0666667	76584
Chr1	1123201	0.392463	0.365649	0.975911	0.977294	1	-0.125638	0.0522755	0.0159502	0.228704	0.111111	99734
Chr1	1123730	0.567615	0.163345	0.986887	0.988286	1	-0.125833	0.0809788	0.0084144	0.18011	0.222222	15357
Chr1	1127110	0.258969	0.637129	0.973979	0.975359	1	-0.128922	0.0754011	0.0170722	0.186004	0.2	146532
Chr1	1127198	0.764299	0.0449522	0.990017	0.991421	1	-0.121529	0.0260409	-0.0126924	0.517206	0.0222222	1914
Chr1	1127326	0.416575	0.329978	0.977701	0.979087	1	-0.117866	0.0649439	-0.0135877	0.205009	0.155556	69772
Chr1	1127445	0.955882	0.00153029	0.996836	0.998249	1	-0.122429	0.0750295	0.000838335	0.185062	0.2	126748
Chr1	1127817	0.416575	0.329978	0.977701	0.979087	1	-0.117866	0.0649439	-0.0135877	0.205009	0.155556	69772
Chr1	1128822	0.122553	1.19219	0.970629	0.972005	1	-0.116579	0.0458526	-0.041357	0.331423	0.0666667	18590
Chr1	1129110	0.122553	1.19219	0.970629	0.972005	1	-0.116579	0.0458526	-0.041357	0.331423	0.0666667	18590
Chr1	1129296	0.596999	0.139773	0.989523	0.990925	1	-0.123833	0.0420667	0.0130485	0.301858	0.0666667	105499
Chr1	1129780	0.226427	0.731585	0.973979	0.975359	1	-0.130381	0.0852334	0.0186467	0.189789	0.222222	36654
Chr1	1129980	0.226427	0.731585	0.973979	0.975359	1	-0.130381	0.0852334	0.0186467	0.189789	0.222222	36654
Chr1	1130203	0.114866	1.24298	0.9632	0.964565	1	-0.134396	0.0973812	0.0212932	0.167209	0.288889	93273
Chr1	1130354	0.888416	0.00984331	0.995744	0.997155	1	-0.122841	0.066256	0.00240446	0.209302	0.155556	4327
Chr1	1130452	0.460945	0.271799	0.978961	0.980349	1	-0.11644	0.094713	-0.00978427	0.162553	0.288889	22193
Chr1	1131273	0.661223	0.0960207	0.990017	0.991421	1	-0.12731	0.146049	0.00558949	0.155931	0.466667	156182
Chr1	1131456	0.585277	0.14889	0.988795	0.990197	1	-0.12068	0.033967	-0.0159023	0.356472	0.0444444	1924
Chr1	1131884	0.398439	0.356516	0.975911	0.977294	1	-0.128538	0.0943718	0.0120838	0.175453	0.266667	36659
Chr1	1132213	0.0264289	2.46387	0.837625	0.838812	1	-0.144232	0.125739	0.0262169	0.148195	0.422222	153490
Chr1	1133745	0.961206	0.00118294	0.996836	0.998249	1	-0.121516	0.14553	-0.000590702	0.148311	0.488889	152858
Chr1	1134230	0.1809	0.895106	0.973979	0.975359	1	-0.131862	0.0908746	0.0183157	0.168838	0.266667	35132
Chr1	1134878	0.260823	0.632191	0.973979	0.975359	1	-0.129832	0.0855213	0.0158298	0.17313	0.244444	35079
Chr1	1134950	0.0454827	2.00033	0.910302	0.911592	1	-0.109248	0.0811065	-0.0289021	0.180401	0.222222	62868
Chr1	1136982	0.585277	0.14889	0.988795	0.990197	1	-0.12068	0.033967	-0.0159023	0.356472	0.0444444	1924
Chr1	1138342	0.556586	0.172825	0.986732	0.98813	1	-0.116065	0.126055	-0.0071388	0.148571	0.422222	70854
Chr1	1140450	0.38509	0.377194	0.97564	0.977023	1	-0.115388	0.095466	-0.0116058	0.163867	0.288889	22257
Chr1	1140623	0.801067	0.0317435	0.990017	0.991421	1	-0.12087	0.060541	-0.00458584	0.222343	0.133333	18775
Chr1	1140683	0.133383	1.12634	0.973979	0.975359	1	-0.137923	0.130986	0.0187453	0.154436	0.422222	146835
Chr1	1140796	0.352088	0.432959	0.97564	0.977023	1	-0.113147	0.118601	-0.0125801	0.165893	0.355556	80535
Chr1	1140934	0.222283	0.744787	0.973979	0.975359	1	-0.115965	0.0630308	-0.0229824	0.231869	0.133333	46784
Chr1	1143993	0.0654695	1.69655	0.931698	0.933019	1	-0.111034	0.0757043	-0.0276491	0.186772	0.2	22192
Chr1	1144293	0.380257	0.384936	0.97564	0.977023	1	-0.115838	0.088293	-0.0140753	0.196742	0.222222	63961
Chr1	1144388	0.380257	0.384936	0.97564	0.977023	1	-0.115838	0.088293	-0.0140753	0.196742	0.222222	63961
Chr1	1144431	0.130459	1.14352	0.973979	0.975359	1	-0.110321	0.0970471	-0.0240791	0.196921	0.244444	133273
Chr1	1144622	0.242458	0.683123	0.973979	0.975359	1	-0.107934	0.149557	-0.0144808	0.152444	0.488889	152935
Chr1	1144736	0.0645365	1.70839	0.931698	0.933019	1	-0.136955	0.100799	0.0238841	0.1608	0.311111	35133
Chr1	1145010	0.533941	0.193443	0.985107	0.986503	1	-0.12818	0.120381	0.00760814	0.149697	0.4	10570
Chr1	1145607	0.27211	0.603038	0.973979	0.975359	1	-0.11841	0.0430094	-0.0414358	0.463859	0.0444444	16500
Chr1	1145710	0.652837	0.101171	0.990017	0.991421	1	-0.120264	0.0512058	-0.0102905	0.279688	0.0888889	56203
Chr1	1146527	0.261276	0.630991	0.973979	0.975359	1	-0.125695	0.041278	0.0270086	0.29567	0.0666667	1956
Chr1	1147714	0.00566361	3.82717	0.597664	0.598511	1	-0.0933937	0.132672	-0.0322871	0.148619	0.444444	81418
Chr1	1147966	0.0227841	2.59245	0.81799	0.819149	1	-0.0983472	0.131611	-0.0267144	0.147421	0.444444	141866
Chr1	1148080	0.745341	0.0527436	0.990017	0.991421	1	-0.120921	0.0457757	-0.00659493	0.248118	0.0888889	72391
Chr1	1148101	0.0134612	3.05373	0.746134	0.747192	1	-0.0972283	0.127652	-0.0294455	0.150471	0.422222	81417
Chr1	1148968	0.908463	0.00660989	0.995794	0.997206	1	-0.122573	0.0524064	0.00215878	0.22931	0.111111	42025
Chr1	1149321	0.0129841	3.08564	0.74563	0.746687	1	-0.094412	0.141302	-0.0296586	0.150826	0.466667	83570
Chr1	1149383	0.107674	1.29401	0.9632	0.964565	1	-0.114967	0.0562265	-0.0320696	0.246955	0.111111	17151
Chr1	1149753	0.0124238	3.12468	0.738491	0.739538	1	-0.100423	0.110239	-0.0304739	0.154066	0.355556	73147
Chr1	1151008	0.174427	0.922238	0.973979	0.975359	1	-0.115703	0.0593295	-0.0287575	0.261242	0.111111	87852
Chr1	1152293	0.0596036	1.77419	0.931698	0.933019	1	-0.114456	0.0519515	-0.0429579	0.284006	0.0888889	17113
Chr1	1152586	0.764299	0.0449522	0.990017	0.991421	1	-0.121529	0.0260409	-0.0126924	0.517206	0.0222222	1914
Chr1	1153177	0.0208841	2.66822	0.809125	0.810272	1	-0.0950912	0.147508	-0.0276158	0.15034	0.488889	83571
Chr1	1154106	0.0954075	1.39034	0.9632	0.964565	1	-0.135563	0.100915	0.0233123	0.173372	0.288889	35142
Chr1	1154300	0.122865	1.19021	0.970931	0.972308	1	-0.111057	0.089358	-0.0206937	0.165968	0.266667	72936
Chr1	1154322	0.00556177	3.84354	0.593483	0.594324	1	-0.093027	0.134092	-0.0326996	0.150224	0.444444	81419
Chr1	1154492	0.111353	1.26746	0.9632	0.964565	1	-0.112971	0.0720101	-0.0256581	0.199583	0.177778	22188
Chr1	1154544	0.014842	2.96756	0.76323	0.764312	1	-0.0957138	0.137165	-0.029677	0.153696	0.444444	83569
Chr1	1154814	0.27211	0.603038	0.973979	0.975359	1	-0.11841	0.0430094	-0.0414358	0.463859	0.0444444	16500
Chr1	1155002	0.975617	0.000467088	0.997144	0.998557	1	-0.122018	0.0325056	-0.000847902	0.338788	0.0444444	2963
Chr1	1155026	0.0285328	2.39779	0.851057	0.852263	1	-0.101004	0.121373	-0.0263615	0.150943	0.4	77421
Chr1	1155251	0.878202	0.0117427	0.995074	0.996485	1	-0.122499	0.0345779	0.00456504	0.363829	0.0444444	1932
Chr1	1155740	0.0134612	3.05373	0.746134	0.747192	1	-0.0972283	0.127652	-0.0294455	0.150471	0.422222	81417
Chr1	1155767	0.0134612	3.05373	0.746134	0.747192	1	-0.0972283	0.127652	-0.0294455	0.150471	0.422222	81417
Chr1	1155940	0.024836	2.51764	0.825259	0.826429	1	-0.0982196	0.134138	-0.026858	0.150277	0.444444	111372
Chr1	1157178	0.521571	0.205392	0.982922	0.984316	1	-0.128458	0.122169	0.00795621	0.151944	0.4	146836
Chr1	1158573	0.0177187	2.81187	0.776649	0.77775	1	-0.10524	0.0903458	-0.0344722	0.183095	0.244444	27704
Chr1	1158966	0.804619	0.030597	0.990017	0.991421	1	-0.124073	0.0985413	0.00318208	0.157144	0.311111	131210
Chr1	1159360	0.299213	0.538849	0.975516	0.976899	1	-0.117942	0.050628	-0.0233508	0.27634	0.0888889	69240
Chr1	1159612	0.221326	0.747876	0.973979	0.975359	1	-0.113016	0.0922085	-0.0157104	0.15818	0.288889	23974
Chr1	1159810	0.296796	0.544268	0.974956	0.976338	1	-0.112411	0.114678	-0.0136163	0.160345	0.355556	72032
Chr1	1162222	0.442943	0.294323	0.978961	0.980349	1	-0.128145	0.0974074	0.0104735	0.167254	0.288889	83768
Chr1	1162447	0.260176	0.63391	0.973979	0.975359	1	-0.13006	0.0878744	0.0162961	0.177992	0.244444	68978
Chr1	1163842	0.11629	1.2333	0.965268	0.966637	1	-0.134707	0.10018	0.0218316	0.17209	0.288889	50096
Chr1	1164328	0.506549	0.220595	0.981238	0.982629	1	-0.115013	0.131071	-0.00796551	0.146811	0.444444	71920
Chr1	1164467	0.157771	0.997731	0.973979	0.975359	1	-0.127172	0.0460494	0.0285678	0.249716	0.0888889	376
Chr1	1166785	0.779829	0.039072	0.990017	0.991421	1	-0.120999	0.049363	-0.00820648	0.358668	0.0666667	16887
Chr1	1167335	0.560107	0.16976	0.986738	0.988137	1	-0.127505	0.114296	0.00811782	0.170459	0.333333	51654
Chr1	1167601	0.339636	0.455902	0.97564	0.977023	1	-0.120425	0.0246882	-0.0375332	0.482454	0.0222222	81
Chr1	1167844	0.878796	0.0116275	0.995074	0.996485	1	-0.121163	0.0755284	-0.00261719	0.209617	0.177778	144427
Chr1	1168048	0.481383	0.247865	0.979974	0.981363	1	-0.114329	0.1356	-0.00873514	0.151928	0.444444	136866
Chr1	1170764	0.146942	1.05186	0.973979	0.975359	1	-0.134705	0.108122	0.0202681	0.172652	0.311111	35143
Chr1	1172811	0.786629	0.0366367	0.990017	0.991421	1	-0.118901	0.144602	-0.00326494	0.147358	0.488889	73868
Chr1	1175988	0.446649	0.28957	0.978961	0.980349	1	-0.126749	0.0759372	0.0130929	0.210782	0.177778	11724
Chr1	1176795	0.736727	0.0565123	0.990017	0.991421	1	-0.12103	0.0405404	-0.00797491	0.289872	0.0666667	46631
Chr1	1177048	0.736727	0.0565123	0.990017	0.991421	1	-0.12103	0.0405404	-0.00797491	0.289872	0.0666667	46631
Chr1	1177307	0.736727	0.0565123	0.990017	0.991421	1	-0.12103	0.0405404	-0.00797491	0.289872	0.0666667	46631
Chr1	1177348	0.815209	0.0273106	0.990374	0.991778	1	-0.123666	0.0830907	0.00353776	0.184916	0.222222	154326
Chr1	1177361	0.736727	0.0565123	0.990017	0.991421	1	-0.12103	0.0405404	-0.00797491	0.289872	0.0666667	46631
Chr1	1177680	0.736727	0.0565123	0.990017	0.991421	1	-0.12103	0.0405404	-0.00797491	0.289872	0.0666667	46631
Chr1	1177746	0.736727	0.0565123	0.990017	0.991421	1	-0.12103	0.0405404	-0.00797491	0.289872	0.0666667	46631
Chr1	1178349	0.100621	1.34784	0.9632	0.964565	1	-0.139912	0.13508	0.022273	0.168155	0.4	152251
Chr1	1178608	0.783495	0.0377486	0.990017	0.991421	1	-0.119624	0.110489	-0.00370441	0.164714	0.333333	9366
Chr1	1178984	0.348486	0.439482	0.97564	0.977023	1	-0.12964	0.0995382	0.0130616	0.170971	0.288889	47277
Chr1	1179391	0.337345	0.460248	0.97564	0.977023	1	-0.128949	0.0885545	0.0140221	0.179397	0.244444	68510
Chr1	1179444	0.736727	0.0565123	0.990017	0.991421	1	-0.12103	0.0405404	-0.00797491	0.289872	0.0666667	46631
Chr1	1179960	0.148472	1.04394	0.973979	0.975359	1	-0.138257	0.138739	0.0202047	0.172748	0.4	152300
Chr1	1180026	0.736727	0.0565123	0.990017	0.991421	1	-0.12103	0.0405404	-0.00797491	0.289872	0.0666667	46631
Chr1	1180290	0.314322	0.506214	0.97564	0.977023	1	-0.130583	0.104338	0.0136439	0.166529	0.311111	9317
Chr1	1180352	0.736727	0.0565123	0.990017	0.991421	1	-0.12103	0.0405404	-0.00797491	0.289872	0.0666667	46631
Chr1	1181940	0.103698	1.32387	0.9632	0.964565	1	-0.141259	0.146472	0.0226959	0.172847	0.422222	152320
Chr1	1182098	0.575378	0.156883	0.988426	0.989827	1	-0.12076	0.0315927	-0.0150036	0.327675	0.0444444	42445
Chr1	1182370	0.27211	0.603038	0.973979	0.975359	1	-0.11841	0.0430094	-0.0414358	0.463859	0.0444444	16500
Chr1	1182566	0.958688	0.00134164	0.996836	0.998249	1	-0.12229	0.0478397	0.00110345	0.260147	0.0888889	96743
Chr1	1182624	0.446649	0.28957	0.978961	0.980349	1	-0.126749	0.0759372	0.0130929	0.210782	0.177778	11724
Chr1	1182848	0.736727	0.0565123	0.990017	0.991421	1	-0.12103	0.0405404	-0.00797491	0.289872	0.0666667	46631
Chr1	1183042	0.736727	0.0565123	0.990017	0.991421	1	-0.12103	0.0405404	-0.00797491	0.289872	0.0666667	46631
Chr1	1183386	0.736727	0.0565123	0.990017	0.991421	1	-0.12103	0.0405404	-0.00797491	0.289872	0.0666667	46631
Chr1	1184139	0.547999	0.180457	0.985752	0.98715	1	-0.119646	0.0513201	-0.0183517	0.3738	0.0666667	11459
Chr1	1184249	0.845314	0.0190323	0.991617	0.993023	1	-0.12174	0.025278	-0.00794916	0.497676	0.0222222	414
Chr1	1184726	0.0641338	1.71356	0.931698	0.933019	1	-0.114391	0.0532094	-0.0346622	0.233025	0.111111	57331
Chr1	1184827	0.559246	0.170505	0.986738	0.988137	1	-0.125333	0.0689691	0.00911107	0.190898	0.177778	72312
Chr1	1184945	0.190049	0.85862	0.973979	0.975359	1	-0.138711	0.156818	0.0169949	0.159893	0.488889	154421
Chr1	1185596	0.736727	0.0565123	0.990017	0.991421	1	-0.12103	0.0405404	-0.00797491	0.289872	0.0666667	46631
Chr1	1186614	0.736727	0.0565123	0.990017	0.991421	1	-0.12103	0.0405404	-0.00797491	0.289872	0.0666667	46631
Chr1	1187501	0.914768	0.00572732	0.995794	0.997206	1	-0.122496	0.0475927	0.00226715	0.258709	0.0888889	46640
Chr1	1188491	0.736727	0.0565123	0.990017	0.991421	1	-0.12103	0.0405404	-0.00797491	0.289872	0.0666667	46631
Chr1	1189375	0.547999	0.180457	0.985752	0.98715	1	-0.119646	0.0513201	-0.0183517	0.3738	0.0666667	11459
Chr1	1189421	0.736727	0.0565123	0.990017	0.991421	1	-0.12103	0.0405404	-0.00797491	0.289872	0.0666667	46631
Chr1	1189617	0.736727	0.0565123	0.990017	0.991421	1	-0.12103	0.0405404	-0.00797491	0.289872	0.0666667	46631
Chr1	1189925	0.914768	0.00572732	0.995794	0.997206	1	-0.122496	0.0475927	0.00226715	0.258709	0.0888889	46640
Chr1	1189992	0.313974	0.506942	0.97564	0.977023	1	-0.131059	0.110028	0.0134478	0.164018	0.333333	68725
Chr1	1190164	0.736727	0.0565123	0.990017	0.991421	1	-0.12103	0.0405404	-0.00797491	0.289872	0.0666667	46631
Chr1	1190703	0.156812	1.00235	0.973979	0.975359	1	-0.134056	0.105047	0.0192257	0.167675	0.311111	68511
Chr1	1191118	0.00280386	4.46545	0.459154	0.459805	1	-0.109386	0.0558813	-0.0714794	0.306704	0.0888889	12585
Chr1	1191656	0.736727	0.0565123	0.990017	0.991421	1	-0.12103	0.0405404	-0.00797491	0.289872	0.0666667	46631
Chr1	1192479	0.914768	0.00572732	0.995794	0.997206	1	-0.122496	0.0475927	0.00226715	0.258709	0.0888889	46640
Chr1	1193082	0.736727	0.0565123	0.990017	0.991421	1	-0.12103	0.0405404	-0.00797491	0.289872	0.0666667	46631
Chr1	1193418	0.277216	0.590343	0.973979	0.975359	1	-0.128605	0.0746739	0.016279	0.184161	0.2	46646
Chr1	1193672	0.783495	0.0377486	0.990017	0.991421	1	-0.119624	0.110489	-0.00370441	0.164714	0.333333	9366
Chr1	1194051	0.914768	0.00572732	0.995794	0.997206	1	-0.122496	0.0475927	0.00226715	0.258709	0.0888889	46640
Chr1	1195238	0.281254	0.580511	0.973979	0.975359	1	-0.130174	0.0929831	0.0165284	0.188539	0.244444	152054
Chr1	1195350	0.783495	0.0377486	0.990017	0.991421	1	-0.119624	0.110489	-0.00370441	0.164714	0.333333	9366
Chr1	1195542	0.783495	0.0377486	0.990017	0.991421	1	-0.119624	0.110489	-0.00370441	0.164714	0.333333	9366
Chr1	1196290	0.726005	0.0614058	0.990017	0.991421	1	-0.117847	0.148574	-0.00454945	0.158646	0.466667	64102
Chr1	1196478	0.27211	0.603038	0.973979	0.975359	1	-0.11841	0.0430094	-0.0414358	0.463859	0.0444444	16500
Chr1	1196703	0.547999	0.180457	0.985752	0.98715	1	-0.119646	0.0513201	-0.0183517	0.3738	0.0666667	11459
Chr1	1196940	0.783495	0.0377486	0.990017	0.991421	1	-0.119624	0.110489	-0.00370441	0.164714	0.333333	9366
Chr1	1196986	0.568094	0.162941	0.986894	0.988293	1	-0.118933	0.068835	-0.00888954	0.190515	0.177778	6093
Chr1	1200288	0.693168	0.0778386	0.990017	0.991421	1	-0.123134	0.0344743	0.0117044	0.362582	0.0444444	45844
Chr1	1201049	0.547999	0.180457	0.985752	0.98715	1	-0.119646	0.0513201	-0.0183517	0.3738	0.0666667	11459
Chr1	1201396	0.276574	0.591924	0.973979	0.975359	1	-0.115139	0.0795112	-0.0156462	0.176769	0.222222	151206
Chr1	1202376	0.538638	0.189035	0.985518	0.986915	1	-0.125475	0.0684041	0.00951027	0.189283	0.177778	45991
Chr1	1202502	0.279842	0.583929	0.973979	0.975359	1	-0.117675	0.0517183	-0.0198809	0.226124	0.111111	60032
Chr1	1202919	0.644764	0.106283	0.990017	0.991421	1	-0.123757	0.0457746	0.00935592	0.248111	0.0888889	5862
Chr1	1203027	0.541904	0.186011	0.985752	0.98715	1	-0.124842	0.0564884	0.0103074	0.206802	0.133333	46639
Chr1	1203417	0.182888	0.886999	0.973979	0.975359	1	-0.129644	0.0709768	0.0188765	0.174785	0.2	46705
Chr1	1203627	0.370261	0.401394	0.97564	0.977023	1	-0.13124	0.125827	0.0137206	0.187846	0.333333	152309
Chr1	1204549	0.568007	0.163015	0.986894	0.988293	1	-0.125124	0.0660844	0.00974217	0.208741	0.155556	24345
Chr1	1204976	0.774602	0.0410011	0.990017	0.991421	1	-0.12273	0.0298039	0.0143315	0.611463	0.0222222	16460
Chr1	1205599	0.541904	0.186011	0.985752	0.98715	1	-0.124842	0.0564884	0.0103074	0.206802	0.133333	46639
Chr1	1206179	0.370261	0.401394	0.97564	0.977023	1	-0.13124	0.125827	0.0137206	0.187846	0.333333	152309
Chr1	1206633	0.40805	0.342238	0.977701	0.979087	1	-0.125486	0.0517322	0.0152653	0.226189	0.111111	5866
Chr1	1206646	0.31179	0.51154	0.97564	0.977023	1	-0.127735	0.0695861	0.0158669	0.192661	0.177778	46675
Chr1	1208826	0.80311	0.0310811	0.990017	0.991421	1	-0.119668	0.119461	-0.00303156	0.148541	0.4	140866
Chr1	1208938	0.800936	0.0317861	0.990017	0.991421	1	-0.123394	0.0641923	0.00487711	0.236307	0.133333	86815
Chr1	1209662	0.483921	0.245007	0.979974	0.981363	1	-0.115428	0.117231	-0.00937248	0.163955	0.355556	24483
Chr1	1210628	0.917174	0.0054074	0.996022	0.997434	1	-0.121518	0.0686708	-0.00161825	0.190046	0.177778	141892
Chr1	1211281	0.137765	1.10137	0.973979	0.975359	1	-0.130249	0.0690264	0.0229387	0.191062	0.177778	154887
Chr1	1212252	0.398404	0.356569	0.975911	0.977294	1	-0.124617	0.0386254	0.028388	0.412154	0.0444444	16874
Chr1	1213602	0.95026	0.00194568	0.996836	0.998249	1	-0.121503	0.116179	-0.000829881	0.162468	0.355556	143375
Chr1	1214221	0.693168	0.0778386	0.990017	0.991421	1	-0.123134	0.0344743	0.0117044	0.362582	0.0444444	45844
Chr1	1214425	0.880095	0.0113777	0.995211	0.996622	1	-0.122582	0.0414501	0.00366842	0.297021	0.0666667	45992
Chr1	1215837	0.534067	0.193324	0.985175	0.986572	1	-0.126249	0.0827084	0.009351	0.184046	0.222222	27544
Chr1	1215922	0.460114	0.272808	0.978961	0.980349	1	-0.127474	0.0900697	0.0100895	0.167315	0.266667	143326
Chr1	1216790	0.52891	0.198243	0.985073	0.986469	1	-0.116754	0.104499	-0.00858092	0.16679	0.311111	143373
Chr1	1216821	0.150315	1.03453	0.973979	0.975359	1	-0.111741	0.0897442	-0.0211758	0.181853	0.244444	83300
Chr1	1217472	0.996245	1.11e-05	0.99806	0.999475	1	-0.122148	0.143098	5.62e-05	0.145814	0.488889	24766
Chr1	1217580	0.834788	0.0217496	0.991026	0.99243	1	-0.123003	0.0546501	0.00409238	0.239681	0.111111	7778
Chr1	1217600	0.693168	0.0778386	0.990017	0.991421	1	-0.123134	0.0344743	0.0117044	0.362582	0.0444444	45844
Chr1	1218099	0.972135	0.000610056	0.997073	0.998487	1	-0.122471	0.132518	0.000424591	0.148446	0.444444	107235
Chr1	1218274	0.547999	0.180457	0.985752	0.98715	1	-0.119646	0.0513201	-0.0183517	0.3738	0.0666667	11459
Chr1	1218864	0.0953419	1.39089	0.9632	0.964565	1	-0.114906	0.0548278	-0.0323452	0.240502	0.111111	48206
Chr1	1219320	0.66264	0.0951664	0.990017	0.991421	1	-0.124625	0.0719941	0.00712078	0.199537	0.177778	86975
Chr1	1219665	0.104288	1.31935	0.9632	0.964565	1	-0.116006	0.0480235	-0.0342425	0.261216	0.0888889	18655
Chr1	1220469	0.710328	0.068975	0.990017	0.991421	1	-0.124164	0.0692149	0.00665461	0.218972	0.155556	86817
Chr1	1220517	0.710328	0.068975	0.990017	0.991421	1	-0.124164	0.0692149	0.00665461	0.218972	0.155556	86817
Chr1	1220829	0.864553	0.014549	0.993874	0.995283	1	-0.120686	0.101519	-0.0021112	0.151169	0.333333	33774
Chr1	1222132	0.791946	0.0347911	0.990017	0.991421	1	-0.123737	0.0771092	0.00410955	0.19033	0.2	27543
Chr1	1222652	0.263399	0.625401	0.973979	0.975359	1	-0.12684	0.0536045	0.0213591	0.234851	0.111111	36910
Chr1	1223092	0.72835	0.0603159	0.990017	0.991421	1	-0.123852	0.0630591	0.00659311	0.231977	0.133333	11665
Chr1	1225411	0.429562	0.312004	0.978961	0.980349	1	-0.128657	0.102561	0.00984599	0.152743	0.333333	72521
Chr1	1226581	0.847596	0.0184678	0.991998	0.993405	1	-0.124212	0.135228	0.00227031	0.144293	0.466667	82334
Chr1	1227493	0.697921	0.0753221	0.990017	0.991421	1	-0.118604	0.110568	-0.00490721	0.154531	0.355556	96216
Chr1	1228511	0.502909	0.224396	0.981195	0.982586	1	-0.123765	0.0329078	0.0188055	0.343667	0.0444444	28915
Chr1	1228801	0.863255	0.014832	0.99368	0.995088	1	-0.123834	0.12403	0.00206101	0.146161	0.422222	61955
Chr1	1228908	0.956395	0.00149486	0.996836	0.998249	1	-0.12233	0.0542727	0.00133165	0.297424	0.0888889	11536
Chr1	1228923	0.798845	0.0324722	0.990017	0.991421	1	-0.122525	0.0240315	0.00970763	0.465365	0.0222222	28167
Chr1	1229477	0.798845	0.0324722	0.990017	0.991421	1	-0.122525	0.0240315	0.00970763	0.465365	0.0222222	28167
Chr1	1230313	0.36174	0.415922	0.97564	0.977023	1	-0.126929	0.0661823	0.0155416	0.209061	0.155556	11539
Chr1	1231056	0.798845	0.0324722	0.990017	0.991421	1	-0.122525	0.0240315	0.00970763	0.465365	0.0222222	28167
Chr1	1232579	0.685763	0.081855	0.990017	0.991421	1	-0.123669	0.0491334	0.0118136	0.35689	0.0666667	11530
Chr1	1232995	0.345631	0.444717	0.97564	0.977023	1	-0.116352	0.0757109	-0.0143539	0.186789	0.2	60752
Chr1	1233096	0.417815	0.328226	0.978194	0.979581	1	-0.131349	0.140554	0.00946624	0.143203	0.488889	154235
Chr1	1233829	0.345631	0.444717	0.97564	0.977023	1	-0.116352	0.0757109	-0.0143539	0.186789	0.2	60752
Chr1	1234076	0.345631	0.444717	0.97564	0.977023	1	-0.116352	0.0757109	-0.0143539	0.186789	0.2	60752
Chr1	1234335	0.345631	0.444717	0.97564	0.977023	1	-0.116352	0.0757109	-0.0143539	0.186789	0.2	60752
Chr1	1234380	0.345631	0.444717	0.97564	0.977023	1	-0.116352	0.0757109	-0.0143539	0.186789	0.2	60752
Chr1	1234462	0.532752	0.19457	0.985073	0.986469	1	-0.118008	0.0810841	-0.00919254	0.18035	0.222222	60756
Chr1	1234740	0.956395	0.00149486	0.996836	0.998249	1	-0.12233	0.0542727	0.00133165	0.297424	0.0888889	11536
Chr1	1234826	0.555732	0.173574	0.986644	0.988043	1	-0.117324	0.0997914	-0.00766451	0.159169	0.311111	102373
Chr1	1234970	0.555732	0.173574	0.986644	0.988043	1	-0.117324	0.0997914	-0.00766451	0.159169	0.311111	102373
Chr1	1235549	0.555732	0.173574	0.986644	0.988043	1	-0.117324	0.0997914	-0.00766451	0.159169	0.311111	102373
[truncated: 63,536 more rows]
