# Supplementary material for: Enhanced NRT1.1/NPF6.3 expression in shoots improves growth under nitrogen deficiency stress in Arabidopsis
Source: Commun Biol. 2021 Feb 26;4:256. doi: 10.1038/s42003-021-01775-1 (PMC7910545; doi:10.1038/s42003-021-01775-1)
Supplement: Supplementary file 6 — Supplementary Data 3 [file 42003_2021_1775_MOESM6_ESM.xlsx]

## Sheet: Source data for Fig. 1
Souce data for Fig. 1b
Accession name	Accession ID	Country of origin	Chlcontrol (mg/g FW)a		Chllow N (mg/g FW)a		Chllow N
			Mean SD		Mean SD		/Chlcontrol ratio
Bu-0	7036	GER	1.765	0.139	1.669	0.083	0.945
Go-0	7151	GER	1.784	0.15	1.632	0.132	0.914
Tscha-1	7372	AUT	1.741	0.083	1.59	0.116	0.912
Com-1	7092	FRA	1.728	0.163	1.576	0.097	0.912
Ullapool-8	9312	UK	1.765	0.095	1.602	0.126	0.907
Dra-2	7105	CZE	1.756	0.174	1.583	0.147	0.901
Lc-0	8323	UK	1.805	0.115	1.617	0.102	0.896
Ka-0	8314	AUT	1.747	0.09	1.565	0.145	0.895
Lag2-2	9990	GEO	1.748	0.145	1.524	0.078	0.872
Gr-5	7158	AUT	1.775	0.123	1.547	0.091	0.871
N7	7449	RUS	1.754	0.164	1.522	0.146	0.867
Da-0	7094	GER	1.807	0.103	1.557	0.102	0.861
Can-0	8274	ESP	1.835	0.162	1.574	0.084	0.857
Ullapool-4	9309	UK	1.747	0.159	1.496	0.073	0.856
Pu2-7	6956	CZE	1.743	0.104	1.476	0.103	0.846
Edi-0	7111	UK	1.784	0.091	1.503	0.028	0.842
Chat-1	7071	FRA	1.665	0.108	1.4	0.125	0.842
Di-1	7098	FRA	1.784	0.136	1.485	0.148	0.832
Tu-0	8395	ITA	1.715	0.117	1.388	0.073	0.809
H55	7461	CZE	1.81	0.157	1.465	0.049	0.808
Sq-8	6967	UK	1.786	0.101	1.421	0.098	0.795
Gu-1	7150	GER	1.645	0.078	1.302	0.12	0.791
Sorbo	6963	TJK	1.73	0.097	1.359	0.148	0.786
Rubezhnoe-1	7323	UKR	1.703	0.091	1.335	0.08	0.784
Kz-9	6931	KAZ	1.745	0.174	1.367	0.139	0.783
Ta-0	8389	CZE	1.647	0.105	1.285	0.113	0.78
S96	7472	UNK	1.775	0.112	1.384	0.071	0.78
Ull2-3	6973	SWE	1.807	0.048	1.403	0.093	0.776
Zu-1	7418	SUI	1.741	0.095	1.35	0.054	0.775
Pog-0	7306	CAN	1.827	0.031	1.401	0.127	0.768
Bur-0	7058	IRL	1.783	0.087	1.35	0.13	0.757
Lm-2	7217	FRA	1.604	0.155	1.21	0.116	0.754
Alst-1	6989	UK	1.784	0.109	1.345	0.104	0.754
Kn-0	7186	LTU	1.813	0.204	1.365	0.145	0.753
Ler-0	7213	GER	1.783	0.141	1.324	0.064	0.743
Lis-1	8326	SWE	1.79	0.075	1.306	0.071	0.729
Ga-2	7141	GER	1.774	0.114	1.223	0.083	0.689
Boot-1	7026	UK	1.765	0.096	1.203	0.125	0.681
Per-1	8354	RUS	1.791	0.125	1.201	0.132	0.671
Uk-2	7379	GER	1.643	0.147	1.084	0.15	0.66
Is-1	7176	GER	1.753	0.131	1.145	0.064	0.653
Bay-0	6899	GER	1.755	0.045	1.123	0.069	0.64
Kro-0	7206	GER	1.743	0.071	1.065	0.07	0.611
Col-0	6909	USA	1.767	0.085	1.077	0.071	0.61
Ty-0	7351	UK	1.683	0.124	0.935	0.075	0.556
Sei-0	7333	ITA	1.729	0.141	0.788	0.108	0.456
Wc-2	7405	GER	1.804	0.108	0.703	0.081	0.39
Yeg-4	9131	ARM	1.753	0.113	0.441	0.028	0.252
Yeg-3	9129	ARM	1.774	0.182	0.427	0.04	0.241
Yeg-8	9134	ARM	1.763	0.116	0.376	0.066	0.213
Yeg-6	9132	ARM	1.783	0.185	0.373	0.05	0.209
Yeg-7	9133	ARM	1.835	0.072	0.325	0.031	0.177
aData represent mean ± SD of five biological replicates.

## Sheet: Source data for Fig. 2
Souce data for Fig. 2a								Souce data for Fig. 2b
Shoot	rep1	rep2	rep3	rep4	Average	S.D.		Root	rep1	rep2	rep3	rep4	Average	S.D.
Gr-5	3.8391	5.3127	4.6662	3.9132	4.4328	0.695501		Ullapool-8	3.1681	2.3681	2.9145	2.6513	2.7755	0.343926
Ullapool-8	3.1132	3.9255	3.1314	3.6881	3.46455	0.406975		Sorbo	3.0184	1.8719	2.4113	2.1995	2.37528	0.482767
Lc-0	3.7613	2.2332	2.4715	2.3013	2.69183	0.719992		Is-1	3.2219	1.7235	2.1012	1.8838	2.2326	0.677452
Go-0	2.7945	1.814	2.3013	2.1441	2.26348	0.408124		Ka-0	2.3515	1.7501	2.0503	1.8317	1.9959	0.268818
Edi-0	2.3165	1.7314	1.9571	2.0813	2.02158	0.244204		Gr-5	2.0881	1.7618	1.9341	1.7338	1.87945	0.164901
Bu-0	1.9415	1.6913	2.1165	1.9414	1.92267	0.174936		Chat-1	2.0013	1.9428	1.9418	1.5913	1.8693	0.187409
Lag2-2	1.7013	2.0615	1.9914	1.8412	1.89885	0.160593		Lis-1	1.90131	1.6218	1.8215	1.7591	1.77593	0.11809
Com-1	2.1215	1.4861	1.9145	1.7215	1.8109	0.271227		Ga-2	1.3671	1.7318	1.6113	1.4289	1.53478	0.167331
Sorbo	1.9116	1.612	1.8215	1.6724	1.75438	0.136889		S96	1.9015	1.1918	1.5593	1.2819	1.48362	0.319479
Tu-0	1.5742	1.4988	1.6815	1.5082	1.56568	0.0841898		Da-0	1.7067	1.2573	1.3813	1.4744	1.45493	0.189953
Lm-2	1.2196	1.6516	1.4215	1.3052	1.39948	0.187345		Rubezhnoe-1	1.5913	1.2155	1.6018	1.3441	1.43817	0.190311
Zu-0	1.3181	1.4816	1.2821	1.2055	1.32183	0.116407		Lag2-2	1.4911	1.615	1.1313	1.2854	1.3807	0.214761
Ga-2	1.2375	1.6115	1.0619	1.3233	1.30855	0.229405		Gu-1	1.1815	1.5213	1.4622	1.3254	1.3726	0.151533
Tscha-1	1.6533	1.1866	1.0115	1.3244	1.29395	0.271638		Boot-1	1.6538	1.1031	1.3254	1.4011	1.37085	0.227106
Ler-0	1.4216	1.239	1.3445	1.1018	1.27673	0.138569		Dra-2	1.2599	1.5203	1.1393	1.395	1.32862	0.165037
Kro-0	1.5519	0.9335	1.2215	1.3913	1.27455	0.264375		Pu2-7	1.351	1.3911	1.2845	1.2733	1.32498	0.055852
Can-0	1.3914	1.2255	1.2011	1.189	1.25175	0.0943295		Edi-0	1.5613	1.0037	1.3391	1.3532	1.31432	0.230658
Boot-1	1.4013	1.0918	1.2132	1.3014	1.25192	0.13153		Kz-9	1.3644	1.4832	1.0315	1.2532	1.28308	0.192221
Chat-1	1.3915	1.0018	1.2815	1.3014	1.24405	0.168442		Pog-0	1.3062	1.2415	1.1644	1.2251	1.2343	0.0582869
Bur-0	1.3215	1.2013	1.223	1.2129	1.23968	0.0552658		H55	1.4055	0.9814	1.3039	1.2011	1.22297	0.181385
N7	0.9214	1.3325	1.3811	1.2333	1.21707	0.20649		Kn-0	1.423	0.9113	1.2414	1.1533	1.18225	0.21269
S96	1.3433	1.0511	1.2383	1.1529	1.1964	0.124284		Alst-1	1.3213	0.8815	1.2248	1.2738	1.17535	0.199822
Bay-0	1.2113	1.2219	1.1332	1.1518	1.17955	0.0436653		Com-1	1.2913	0.8915	1.1419	1.2033	1.132	0.171657
Dra-2	1.3515	1.2013	0.9315	1.1715	1.16395	0.173839		Ullapool-4	1.2514	1.0538	1.0714	1.1334	1.1275	0.0893773
Pu-2-7	1.2815	0.9915	1.1513	1.1322	1.13912	0.118687		Zu-1	1.2713	0.8315	1.2415	1.1633	1.1269	0.202131
Rubezhnoe-1	1.5215	0.7815	0.9221	1.2553	1.1201	0.333294		N7	1.3513	0.9415	1.1372	1.0613	1.12282	0.172309
Ka-0	1.4513	0.8614	1.1221	1.045	1.11995	0.246484		Ler-0	1.3813	0.8133	1.2184	1.0511	1.11603	0.2427
Di-1	1.2833	0.9612	1.1381	1.0523	1.10872	0.136975		Ta-0	1.2511	0.938	1.0241	1.152	1.0913	0.138127
Kz-9	1.2913	0.9014	1.1133	1.0669	1.09322	0.16034		Can-0	1.0813	1.2403	0.8628	1.1632	1.0869	0.162896
Alst-1	1.1615	1.0314	0.9133	1.2526	1.0897	0.148557		Tu-0	1.1953	1.0011	1.22	0.9124	1.0822	0.149655
H55	0.8315	1.2935	1.1213	1.1042	1.08763	0.190957		Sq-8	1.2231	1.1051	1.0714	0.9288	1.0821	0.121141
Lis-1	1.1329	1.0522	1.2056	0.9335	1.08105	0.116625		Bay-0	1.2633	0.9113	1.1232	1.0422	1.085	0.147483
Ta-0	1.3319	0.8329	1.0313	1.0874	1.07088	0.205431		Kro-0	1.3414	0.9944	0.8714	1.0933	1.07512	0.199377
Wc-2	1.2713	0.8713	0.9418	1.1214	1.05145	0.180466		Col-0	1	1.2031	0.8803	0.9332	1.00415	0.141387
Da-0	1.1033	0.9451	1.0313	1.0811	1.0402	0.0701846		Di-1	1.3351	0.6945	1.0233	0.9438	0.999175	0.264147
Col-0	1	1.2033	0.8419	1.0741	1.02982	0.150841		Lc-0	1.2051	0.7459	0.909	1.0413	0.975325	0.195093
Per-1	0.7832	1.1135	1.08325	0.8733	0.963313	0.160711		Go-0	1.151	0.974	0.8038	0.818	0.9367	0.162345
Ullapool-4	0.9913	0.8631	0.9115	0.9664	0.933075	0.0573373		Tscha-1	1.1474	0.6144	1.0373	0.7738	0.893225	0.243152
Gu-1	0.7514	1.05325	0.8814	0.989	0.918762	0.132195		Bur-0	0.7155	1.0032	0.9135	0.7005	0.833175	0.149232
Ty-0	0.8189	1.02925	0.9313	0.8428	0.905562	0.0955868		Ull2-3	1.0813	0.6013	0.7811	0.8632	0.831725	0.199112
Sq-8	0.80213	1.0414	0.8391	0.9354	0.904508	0.107165		Bu-0	0.9031	0.4737	0.7064	0.6513	0.683625	0.176825
Kno-0	0.6735	1.0816	0.7951	0.921	0.8678	0.174717		Sei-0	0.7133	0.9447	0.4932	0.5832	0.6836	0.196119
Ull2-3	0.6347	1.0025	0.9023	0.7911	0.83265	0.157703		Wc-2	0.5835	0.4771	0.784	0.681	0.6314	0.131466
Pog-0	0.6316	0.919	0.7718	0.8231	0.786375	0.119869		Uk-2	0.6913	0.5276	0.6738	0.5837	0.6191	0.0770938
Is-1	0.6225	0.8589	0.7335	0.6913	0.72655	0.0993878		Ty-0	0.8031	0.4054	0.5537	0.6823	0.611125	0.170822
Uk-2	0.7381	0.8813	0.6224	0.611	0.7132	0.125919		Lm-2	0.7081	0.5053	0.5732	0.6429	0.607375	0.0875496
Sei-0	0.5414	0.7813	0.731	0.6516	0.676325	0.104603		Yeg-3	0.6613	0.6282	0.5324	0.558	0.594975	0.0599602
Yeg-3	0.3624	0.5262	0.4654	0.5211	0.468775	0.0760758		Yeg-7	0.5861	0.6452	0.5919	0.5473	0.592625	0.0402558
Yeg-8	0.4913	0.4333	0.4681	0.421	0.453425	0.032178		Yeg-8	0.3819	0.6839	0.505	0.5923	0.540775	0.128661
Yeg-6	0.3233	0.4296	0.351	0.3724	0.369075	0.0450791		Yeg-6	0.3938	0.6313	0.5523	0.505	0.5206	0.0992992
Yeg-4	0.2264	0.3819	0.3718	0.2624	0.310625	0.0779786		Yeg-4	0.5813	0.5005	0.4532	0.4213	0.489075	0.0695616
Yeg-7	0.2578	0.3328	0.3011	0.2483	0.285	0.0392886		Per-0	0.5413	0.5379	0.437	0.4018	0.4795	0.0708833

## Sheet: Source data for Fig. 3
	Souce data for Fig. 3b										Souce data for Fig. 3d										Souce data for Fig. 3e
	Fresh shoot weight (mg)										Chl content (mg/g FW)										Relative SGR1 level
	6 mM N	rep1	rep2	rep3	rep4	rep5	rep6	Average	S.D		6 mM N	rep1	rep2	rep3	rep4	rep5	Average	S.D			Average	Col-0	NRT1.1-OX	Gr-5	Ullapool-8
	Col-0	8.9	8.7	8.4	8.2	9.8	9.5	8.91667	0.624233		Col-0	1.812	1.693	1.68	1.634	1.663	1.6964	0.0682884			6 mM N	1.04225	1.0155	0.95969	1.08844
	NRT1.1-OX	12.7	11.1	11.7	12.1	12	12.4	12	0.55857		NRT1.1-OX	1.49	1.519	1.523	1.632	1.489	1.5306	0.0588498			0.3 mM N	1.5335	1.13153	1.08493	1.2199
	Gr-5	11.2	12	12.8	12.1	10.3	10.2	11.4333	1.04817		Gr-5	1.981	1.941	1.909	1.773	1.879	1.8966	0.0787959			0.03 mM N	14.4955	2.7914	3.36214	3.84456
	Ullapool-8	9.8	8.6	9	9.1	9.4	9.6	9.25	0.437035		Ullapool-8	1.662	1.59	1.607	1.538	1.647	1.6088	0.0491396
																					S.D.	Col-0	NRT1.1-OX	Gr-5	Ullapool-8
	0.3 mM N	1	2	3	4	5	6	Average	S.D		0.3 mM N	1	2	3	4	5	Average	S.D			6 mM N	0.18382	0.22004	0.14521	0.13884
	Col-0	6.4	5.4	5.2	5.3	5.2	4.8	5.38333	0.538207		Col-0	1.514	1.347	1.271	1.079	1.054	1.253	0.191806			0.3 mM N	0.32142	0.13554	0.16388	0.11564
	NRT1.1-OX	8.5	8.2	9	8.8	8	7.8	8.38333	0.466548		NRT1.1-OX	1.293	1.328	1.389	1.22	1.277	1.3014	0.0625963			0.03 mM N	2.78052	0.32142	0.67141	0.58813
	Gr-5	7.8	7.9	8	8.3	8.8	7.5	8.05	0.411299		Gr-5	1.471	1.495	1.572	1.442	1.423	1.4806	0.0518868
	Ullapool-8	8.1	7	6.7	6.6	6.2	7.2	6.96667	0.653197		Ullapool-8	1.615	1.309	1.283	1.403	1.425	1.407	0.130943
	0.03 mM N	1	2	3	4	5	6	Average	S.D		0.03 mM N	1	2	3	4	5	Average	S.D
	Col-0	3.4	3.1	2.9	2.9	3.3	2.6	3.03333	0.294392		Col-0	0.329	0.32	0.243	0.231	0.256	0.2758	0.045439
	NRT1.1-OX	4.9	3.9	4.3	4.6	4.5	4.4	4.43333	0.332666		NRT1.1-OX	0.718	0.702	0.688	0.457	0.65	0.643	0.106977
	Gr-5	4.1	3.8	4.8	4.5	4.2	4	4.23333	0.361478		Gr-5	0.945	0.95	0.932	0.914	0.947	0.9376	0.0148762
	Ullapool-8	3.9	4	3.3	3.5	3.6	3.8	3.68333	0.263944		Ullapool-8	0.722	0.667	0.839	0.701	0.648	0.7154	0.0748552
	Souce data for Fig. 3c
	Fv/Fm ratio
	6 mM N	rep1	rep2	rep3	rep4	rep5	rep6	Average	S.D
	Col-0	0.74	0.69	0.6	0.65	0.57	0.65	0.65	0.0609918
	NRT1.1-OX	0.77	0.73	0.66	0.65	0.67	0.62	0.683333	0.0557375
	Gr-5	0.71	0.7	0.68	0.72	0.67	0.7	0.696667	0.018619
	Ullapool-8	0.7	0.69	0.69	0.67	0.62	0.65	0.67	0.0303315
	0.3 mM N	1	2	3	4	5	6	Average	S.D
	Col-0	0.62	0.62	0.56	0.6	0.62	0.54	0.593333	0.0350238
	NRT1.1-OX	0.58	0.66	0.65	0.65	0.58	0.61	0.621667	0.0365605
	Gr-5	0.71	0.6	0.59	0.67	0.62	0.57	0.626667	0.0531664
	Ullapool-8	0.62	0.63	0.56	0.64	0.59	0.63	0.611667	0.030605
	0.03 mM N	1	2	3	4	5	6	Average	S.D
	Col-0	0.12	0.46	0.23	0.35	0.43	0.41	0.333333	0.132464
	NRT1.1-OX	0.45	0.61	0.64	0.64	0.63	0.62	0.598333	0.073598
	Gr-5	0.65	0.59	0.67	0.65	0.65	0.64	0.641667	0.0271416
	Ullapool-8	0.68	0.67	0.66	0.68	0.66	0.69	0.673333	0.0121106

## Sheet: Source data for Fig. 4
Souce data for Fig. 4a
7 day-old Col-0 seedlings							Souce data for Fig. 4c
Relative NRT1.1 level (shoot)							Relative NRT1.1 level in shoot
Days after transfer to the low N condition	0	2	3	6	9		Day after transfer to the low N condition	0				3				6				9
rep1	1	2.21447	2.88958	5.23115	6.38481			Col-0	NRT1.1-OX	Gr-5	Ullapool-8	Col-0	NRT1.1-OX	Gr-5	Ullapool-8	Col-0	NRT1.1-OX	Gr-5	Ullapool-8	Col-0	NRT1.1-OX	Gr-5	Ullapool-8
rep2	1.21394	1.51552	2.18548	4.62232	8.43224		rep1	1	10.6471	2.8481	1.8389	3.5804	13.1026	9.0674	5.9809	7.0773	17.4473	11.2206	7.9112	7.5478	19.3709	14.7822	14.1804
rep3	1.03119	1.93881	2.88149	5.51483	6.58832		rep2	1.1324	8.612	3.1545	2.7833	3.451	12.3723	6.1737	8.1071	4.877	14.4502	15.5874	10.1327	9.1833	20.3203	18.8607	16.8438
rep4	1.1387	1.81372	2.45155	4.13228	8.88166		rep3	1.0832	9.3012	2.271	2.2305	3.2013	9.8801	7.8352	6.1286	5.8971	11.9071	14.6803	8.4297	8.1728	12.2941	15.9124	10.3815
Average	1.09596	1.87063	2.60203	4.87514	7.57176		rep4	0.8545	9.1227	2.5277	2.2588	3.1377	12.0058	7.4008	5.4845	5.6334	12.5884	13.2702	7.6322	10.2773	18.359	17.5006	11.8903
S.D.	0.0985722	0.289952	0.344935	0.619598	1.26916		Average	1.01753	9.42075	2.70032	2.27787	3.3426	11.8402	7.61928	6.42528	5.8712	14.0983	13.6896	8.52645	8.7953	17.5861	16.764	13.324
Relative NRT1.1 level (root)							S.D.	0.121647	0.868166	0.383941	0.387626	0.208366	1.38398	1.19459	1.15457	0.912931	2.47796	1.90219	1.12066	1.19591	3.61773	1.78806	2.81876
Days after transfer to the low N condition	0	2	3	6	9
rep1	1	0.63372	0.32311	0.27174	0.17183
rep2	1.11338	0.48155	0.29154	0.20117	0.13828		Souce data for Fig. 4d
rep3	1.08199	0.73738	0.37223	0.18902	0.10837		Relative NRT2.1 level in shoot
rep4	0.82242	0.52213	0.36316	0.25797	0.18583		Day after transfer to the low N condition	0				3				6				9
Average	1.00445	0.593695	0.33751	0.229975	0.151077			Col-0	NRT1.1-OX	Gr-5	Ullapool-8	Col-0	NRT1.1-OX	Gr-5	Ullapool-8	Col-0	NRT1.1-OX	Gr-5	Ullapool-8	Col-0	NRT1.1-OX	Gr-5	Ullapool-8
S.D.	0.130426	0.115391	0.0373452	0.0409678	0.0347664		rep1	1	1.5315	1.4249	1.2733	14.2306	20.319	24.0381	12.8236	37.2471	41.0832	52.218	39.2638	28.833	35.823	47.7379	33.0738
							rep2	1.0733	1.4013	1.3881	1.3568	10.3819	17.8364	22.378	17.8031	22.5248	39.4528	37.0995	35.9422	32.4238	42.2825	51.9147	30.3424
Souce data for Fig. 4b							rep3	1.086	1.1539	0.8638	1.2594	13.329	18.7472	18.9022	14.8114	25.7114	34.2805	50.0043	37.5904	24.0329	39.8938	41.7322	29.7844
21 day-old Col-0 plants							rep4	0.9033	1.0923	1.3589	0.8289	12.533	19.0092	23.7153	13.3354	31.2025	43.1319	48.0314	31.6257	20.9031	37.5315	50.1837	32.1893
Relative NRT1.1 level (shoot)							Average	1.01565	1.29475	1.25892	1.1796	12.6186	18.9779	22.2584	14.6934	29.1715	39.4871	46.8383	36.1055	26.5482	38.8827	47.8921	31.3475
Days after transfer to the N-free condition	0	2	3	6	9		S.D.	0.0839446	0.206743	0.264797	0.237724	1.64452	1.02563	2.35005	2.23789	6.46764	3.78338	6.71398	3.27999	5.09696	2.81475	4.44975	1.54297
rep1	1	1.14788	1.48489	1.84934	2.64153
rep2	1.13088	1.4218	1.63216	2.22133	1.96423
rep3	0.9491	1.04817	1.7021	1.92153	1.63278
rep4	0.88142	1.47822	1.28345	2.52231	2.42819
Average	0.99035	1.27402	1.52565	2.12863	2.16668
S.D.	0.105529	0.208531	0.185114	0.307934	0.454571
Relative NRT1.1 level (root)
Days after transfer to the N-free condition	0	2	3	6	9
rep1	1	0.18491	0.10283	0.08214	0.08718
rep2	1.08432	0.21154	0.12845	0.04581	0.06715
rep3	1.04915	0.24322	0.13121	0.06438	0.05891
rep4	0.89143	0.29322	0.11856	0.042282	0.09224
Average	1.00622	0.233222	0.120262	0.058653	0.07637
S.D.	0.0839802	0.0465614	0.012828	0.0184155	0.0159015

## Sheet: Source data for Fig. 5
	Souce data for Fig. 5b
	Total Chl (mg/g FW)
6 mM N	Scion	Rootstock	rep1	rep2	rep3	rep4	Average	S.D
	Col-0	Col-0	1.708	1.692	1.787	1.609	1.699	0.0729703
	Gr-5	Gr-5	1.652	1.668	1.745	1.603	1.667	0.0588954
	Ullpool-8	Ullpool-8	1.695	1.692	1.553	1.671	1.65275	0.0673517
	OX	OX	1.718	1.679	1.673	1.641	1.67775	0.0315951
	Gr-5	Col-0	1.649	1.641	1.591	1.731	1.653	0.0579885
	Ullpool-8	Col-0	1.701	1.698	1.611	1.638	1.662	0.044699
	OX	Col-0	1.774	1.684	1.603	1.691	1.688	0.0698713
	Col-0	Gr-5	1.68	1.573	1.55	1.768	1.64275	0.100901
	Col-0	Ullpool-8	1.683	1.694	1.662	1.628	1.66675	0.0290445
	Col-0	OX	1.728	1.682	1.65	1.695	1.68875	0.0322839
0.03 mM N	Scion	Rootstock	rep1	rep2	rep3	rep4	Average
	Col-0	Col-0	0.33	0.324	0.383	0.292	0.33225	0.0377216
	Gr-5	Gr-5	1.091	1.053	1.008	0.862	1.0035	0.100248
	Ullpool-8	Ullpool-8	0.82	0.872	1.084	0.928	0.926	0.114193
	OX	OX	0.994	1.138	1.083	1.115	1.0825	0.0631638
	Gr-5	Col-0	0.921	0.913	1.047	0.849	0.9325	0.0828553
	Ullpool-8	Col-0	0.782	0.759	0.715	0.728	0.746	0.0302765
	OX	Col-0	1.029	1.04	1.087	0.978	1.0335	0.04474
	Col-0	Gr-5	0.293	0.285	0.33	0.354	0.3155	0.0322955
	Col-0	Ullpool-8	0.324	0.31	0.322	0.36	0.329	0.0215716
	Col-0	OX	0.317	0.319	0.335	0.302	0.31825	0.0135
	Souce data for Fig. 5c
	Fv/Fm ratio
6 mM N	Scion	Rootstock	rep1	rep2	rep3	rep4	Average	S.D
	Col-0	Col-0	0.82	0.81	0.78	0.8	0.8025	0.0170783
	Gr-5	Gr-5	0.81	0.82	0.81	0.8	0.81	0.00816497
	Ullpool-8	Ullpool-8	0.81	0.8	0.79	0.79	0.7975	0.00957427
	OX	OX	0.83	0.79	0.81	0.77	0.8	0.0258199
	Gr-5	Col-0	0.81	0.78	0.81	0.81	0.8025	0.015
	Ullpool-8	Col-0	0.83	0.83	0.81	0.79	0.815	0.0191485
	OX	Col-0	0.78	0.81	0.78	0.78	0.7875	0.015
	Col-0	Gr-5	0.81	0.79	0.8	0.77	0.7925	0.0170783
	Col-0	Ullpool-8	0.8	0.79	0.76	0.78	0.7825	0.0170783
	Col-0	OX	0.82	0.78	0.8	0.8	0.8	0.0163299
0.03 mM N	Scion	Rootstock	rep1	rep2	rep3	rep4	Average
	Col-0	Col-0	0.56	0.39	0.42	0.5	0.4675	0.0771902
	Gr-5	Gr-5	0.76	0.8	0.75	0.74	0.7625	0.0262996
	Ullpool-8	Ullpool-8	0.78	0.77	0.72	0.76	0.7575	0.0262996
	OX	OX	0.81	0.77	0.78	0.76	0.78	0.0216025
	Gr-5	Col-0	0.78	0.79	0.81	0.74	0.78	0.0294392
	Ullpool-8	Col-0	0.77	0.77	0.79	0.81	0.785	0.0191485
	OX	Col-0	0.79	0.72	0.76	0.75	0.755	0.0288675
	Col-0	Gr-5	0.42	0.45	0.48	0.35	0.425	0.0556776
	Col-0	Ullpool-8	0.49	0.46	0.44	0.52	0.4775	0.035
	Col-0	OX	0.5	0.52	0.54	0.43	0.4975	0.0478714

## Sheet: Source data for Fig. 6 and S6
	Source data for Fig. 6a and Supplementary Fig. 6a
						proNRT1.1Col-0:NRT1.1/chl1-5									proNRT1.1Gr-5:NRT1.1/chl1-5									proNRT1.1Ullapool-8:NRT1.1/chl1-5
	Relative NRT1.1 expression level	WT	chl1-5	Gr-5	Ullapool-8	L1	L2	L3	L4	L5	L6	L7	L8	L9	L1	L2	L3	L4	L5	L6	L7	L8	L9	L1	L2	L3	L4	L5	L6	L7	L8	L9
	rep1	1	ND	3.83224	2.15583	1.21348	0.64832	1.27315	2.88381	1.30399	1.88938	0.73371	1.42882	1.77383	3.22644	4.99381	1.68589	5.22155	3.21553	7.44812	3.2991	6.38133	3.77483	1.00341	2.89383	2.24663	3.74663	2.24737	4.41845	1.38877	1.7884	2.12245
	rep2	0.83842	ND	3.7315	2.45645	1.33154	0.8193	0.78591	2.20122	1.03227	1.66243	0.49588	0.48839	2.44439	3.98315	5.66934	1.54432	2.65773	2.46516	3.8842	1.88484	4.77492	2.98414	1.8477	1.96993	1.46783	2.81745	1.27485	2.4251	0.81313	2.54516	2.4267
	rep3	1.2251	ND	3.99492	2.63314	1.03594	0.68383	1.33223	1.41332	1.52833	2.44314	0.57377	1.2849	2.81243	2.78334	3.88539	1.08879	3.55242	3.88314	4.55834	1.5993	9.88325	3.77382	0.69225	3.03345	1.78958	4.21839	1.48483	4.28227	0.77483	2.08499	1.57873
	rep4	1.09224	ND	5.19488	2.16673	1.19663	1.31139	1.2931	2.21939	0.88131	1.54544	0.88948	0.58311	2.08922	3.64838	6.33345	1.88944	4.88153	3.88417	3.59959	2.88372	6.87342	2.34133	1.21332	1.91775	2.6533	1.88434	2.13225	1.67744	1.93342	1.48948	2.63138
	Average	1.03894	#DIV/0!	4.18839	2.35304	1.1944	0.86571	1.1711	2.17943	1.18648	1.8851	0.67321	0.946305	2.27997	3.41033	5.2205	1.55211	4.07831	3.362	4.87256	2.41674	6.97823	3.21853	1.18917	2.45374	2.03933	3.1667	1.78482	3.20082	1.22754	1.97701	2.18982
	S.D.	0.162502	#DIV/0!	0.679717	0.232918	0.121499	0.306117	0.257962	0.601428	0.287274	0.398488	0.174897	0.479258	0.448371	0.520167	1.04467	0.339811	1.18979	0.675777	1.76348	0.805762	2.13393	0.693358	0.488426	0.591918	0.519269	1.03421	0.477746	1.36316	0.54801	0.450079	0.457915
	Source data for Fig. 6b and Supplementary Fig. 6b
						proNRT1.1Col-0:NRT1.1/chl1-5									proNRT1.1Gr-5:NRT1.1/chl1-5									proNRT1.1Ullapool-8:NRT1.1/chl1-5
	Total Chlorophyll (mg/g FW)	WT	chl1-5	Gr-5	Ullapool-8	L1	L2	L3	L4	L5	L6	L7	L8	L9	L1	L2	L3	L4	L5	L6	L7	L8	L9	L1	L2	L3	L4	L5	L6	L7	L8	L9
	rep1	0.2883	0.1841	0.7483	0.8958	0.3283	0.2844	0.3138	0.4443	0.2642	0.3728	0.2394	0.2747	0.4522	0.8938	1.2034	0.4342	1.0748	0.8228	1.2323	0.5841	1.0839	0.9332	0.2942	0.3328	0.2685	0.5227	0.3103	0.5143	0.3884	0.3281	0.288
	rep2	0.3523	0.1312	1.0323	0.9214	0.3594	0.2948	0.2884	0.3915	0.2943	0.289	0.2949	0.3233	0.4715	0.933	0.9093	0.2774	0.894	0.7228	1.0831	0.8993	0.9748	0.6785	0.2344	0.4838	0.4118	0.7381	0.2522	0.7884	0.2834	0.2448	0.4338
	rep3	0.2143	0.2329	0.9643	0.7892	0.2682	0.332	0.2564	0.3784	0.2428	0.2883	0.2884	0.3823	0.2638	0.8413	0.993	0.3141	1.0822	0.8922	1.1453	0.4888	1.1471	0.7816	0.313	0.612	0.3234	0.6145	0.2383	0.4637	0.2148	0.3884	0.3884
	rep4	0.2828	0.1677	1.2224	0.9894	0.2393	0.2684	0.2545	0.2949	0.2818	0.3383	0.2218	0.2656	0.4945	0.7199	1.2453	0.3234	0.8943	0.7556	1.2048	0.846	0.9338	0.8228	0.2833	0.4803	0.4522	0.4225	0.2914	0.684	0.2819	0.3928	0.4813
	Average	0.284425	0.178975	0.991825	0.89895	0.2988	0.2949	0.278275	0.377275	0.270775	0.3221	0.261125	0.311475	0.4205	0.847	1.08775	0.337275	0.986325	0.79835	1.16637	0.70455	1.0349	0.804025	0.281225	0.477225	0.363975	0.57445	0.27305	0.6126	0.292125	0.338525	0.397875
	S.D.	0.056398	0.0422048	0.195674	0.0831468	0.0548307	0.0270118	0.0283332	0.0618644	0.0223667	0.0411136	0.0360699	0.0535815	0.105888	0.0926879	0.162295	0.0675995	0.106477	0.0751465	0.0663362	0.199158	0.0980188	0.105354	0.0335405	0.114128	0.083332	0.134353	0.0334991	0.150375	0.071714	0.0691046	0.0824876
	Source data for Fig. 6c and Supplementary Fig. 6c
						proNRT1.1Col-0:NRT1.1/chl1-5									proNRT1.1Gr-5:NRT1.1/chl1-5									proNRT1.1Ullapool-8:NRT1.1/chl1-5
	Fv/Fm ratio	WT	chl1-5	Gr-5	Ullapool-8	L1	L2	L3	L4	L5	L6	L7	L8	L9	L1	L2	L3	L4	L5	L6	L7	L8	L9	L1	L2	L3	L4	L5	L6	L7	L8	L9
	1	0.386	0.238	0.737	0.703	0.444	0.383	0.433	0.474	0.388	0.422	0.388	0.39	0.545	0.684	0.722	0.414	0.675	0.634	0.703	0.663	0.737	0.689	0.384	0.556	0.422	0.613	0.39	0.556	0.402	0.422	0.471
	2	0.415	0.284	0.713	0.731	0.415	0.412	0.415	0.412	0.391	0.415	0.413	0.405	0.473	0.713	0.738	0.445	0.643	0.625	0.713	0.648	0.71	0.714	0.433	0.585	0.455	0.573	0.423	0.603	0.384	0.387	0.435
	3	0.394	0.303	0.708	0.72	0.403	0.355	0.392	0.521	0.402	0.433	0.394	0.413	0.41	0.722	0.71	0.403	0.655	0.641	0.645	0.65	0.724	0.735	0.429	0.513	0.404	0.604	0.411	0.509	0.385	0.314	0.42
	4	0.433	0.243	0.712	0.705	0.385	0.408	0.376	0.503	0.413	0.402	0.415	0.361	0.508	0.659	0.709	0.352	0.691	0.673	0.71	0.681	0.715	0.714	0.402	0.522	0.435	0.622	0.455	0.513	0.422	0.388	0.468
	Average	0.407	0.267	0.7175	0.71475	0.41175	0.3895	0.404	0.4775	0.3985	0.418	0.4025	0.39225	0.484	0.6945	0.71975	0.4035	0.666	0.64325	0.69275	0.6605	0.7215	0.713	0.412	0.544	0.429	0.603	0.41975	0.54525	0.39825	0.37775	0.4485
	S.D.	0.0212132	0.0316333	0.0131783	0.0132256	0.0247841	0.0263376	0.0250998	0.0477668	0.0113871	0.0129872	0.0135277	0.0229111	0.0574282	0.028688	0.0135247	0.0386652	0.0212603	0.0208866	0.0321079	0.0151987	0.0118462	0.0188149	0.0231948	0.0330151	0.0214942	0.0213073	0.0271708	0.0439877	0.0178582	0.0455073	0.02504

## Sheet: Source data for Fig. 7
Souce data for Fig. 7
LUC activity
	pNRT1.1Col-0	pNRT1.1Gr-5	pNRT1.1Ullapool-8	P1	P2	P3	P4
Average	589.282	1515.97	1040.3	1097.17	995.157	884.112	550.564
	1242.52	4975.92	2436.77	3438.32	1049.3	1949.99	1077.16
S.D.	119.767	166.314	247.34	238.176	101.873	127.528	100.163
	225.664	949.703	202.55	453.848	280.976	326.932	251.052
Relative LUC activity
	pNRT1.1Col-0	pNRT1.1Gr-5	pNRT1.1Ullapool-8	P1	P2	P3	P4
Average	1	2.57258	1.76537	1.86187	1.68876	1.50032	0.934296
	2.10854	8.44404	4.13515	5.83476	1.78064	3.3091	1.82792
S.D.	0.203243	0.282231	0.419731	0.40418	0.172876	0.216413	0.169975
	0.382948	1.61163	0.343723	0.770171	0.476811	0.554796	0.42603

## Sheet: Source data for Fig. S2
Souce data for Supplementary Fig. 2
Relative expression level of NRT1.1
	WT	NRT1.1-OX L1	NRT1.1-OX L2	NRT1.1-OX L3	NRT1.1-OX L4	NRT1.1-OX L5
rep1	1	12.1811	8.27381	11.3129	7.68782	11.2314
rep2	1.23175	11.1322	13.1382	10.1884	10.5746	8.68471
rep3	1.31888	9.20215	7.81392	6.8496	6.44313	10.2214
rep4	1.01385	10.1524	9.22032	10.0319	8.23815	9.67563
Average	1.14112	10.667	9.61156	9.5957	8.23593	9.95328
S.D.	0.159086	1.28056	2.42289	1.91758	1.73051	1.06329
p-value		6.06876e-06	0.000431111	0.000120407	0.000181611	3.28241e-06

## Sheet: Source data for Fig. S3
	Souce data for Supplementary Fig. 3a						Souce data for Supplementary Fig. 3b
	Relative expression level of NRT2.4						Relative expression level of NRT2.5
	Average	WT	NRT1.1-OX	Gr-5	Ullapool-8		Average	WT	NRT1.1-OX	Gr-5	Ullapool-8
	rep1	1.04831	1.19343	1.28332	1.13923		rep1	1.01335	1.24573	1.28143	1.13224
	rep2	18.3828	32.2248	28.9313	23.1382		rep2	12.1848	27.1321	24.1466	18.1388
	rep3	45.2339	72.1596	83.2239	63.4113		rep3	39.2339	60.1324	66.1348	53.1311
	rep4	71.8894	93.1545	113.229	88.4345		rep4	69.1328	119.488	133.328	90.1839
	S.D.	WT	NRT1.1-OX	Gr-5	Ullapool-8		S.D.	WT	NRT1.1-OX	Gr-5	Ullapool-8
	rep1	0.13831	0.11511	0.21319	0.13324		rep1	0.21838	0.17361	0.11132	0.14251
	rep2	1.98381	4.21245	5.88381	2.98773		rep2	2.37173	4.13744	3.51364	4.48144
	rep3	10.2939	8.38144	12.3891	13.3881		rep3	5.18481	10.2394	13.2371	6.15234
	rep4	8.13228	12.2281	10.1382	5.28184		rep4	7.15324	15.2242	14.2249	20.1888

## Sheet: Source data for Fig. S5
	Souce data for Supplementary Fig. 5a						Souce data for Supplementary Fig. 5b
	15NO3- uptake activity (mmol g-1 DW h-1)						NO3- content (µmol/ g FW)
	Scion	Col-0	Gr-5	Col-0	Gr-5		Scion	Col-0	Gr-5	Col-0	Gr-5
	Rootstock	Col-0	Col-0	Gr-5	Gr-5		Rootstock	Col-0	Col-0	Gr-5	Gr-5
		14.8183	21.2389	19.0034	30.0046			135.838	163.738	134.486	173.488
		16.4415	19.3581	17.581	27.2856			141.22	151.772	118.857	143.249
		14.2901	23.215	16.0737	24.3792			128.914	153.28	159.399	156.388
		13.1528	23.0335	18.3275	25.3003			143.152	139.849	137.696	153.882
	Average	14.6757	21.7114	17.7464	26.7424		Average	137.281	152.16	137.609	156.752
	S.D.	1.36703	1.80463	1.25738	2.49007		S.D.	6.3792	9.78094	16.6954	12.5273

[truncated: 3 more sheets: Source data for Fig. S7, Source data for Fig. S8, Source data for Fig. S10]
